# Supplementary material for: (2-Amino-4,6-dimethyl­pyrimidine-κN 1)(2-amino-4-methyl­pyrimidine-κN 1)silver(I) perchlorate
Source: Acta Crystallogr Sect E Struct Rep Online. 2009 Sep 5;65(Pt 10):m1176. doi: 10.1107/S1600536809035193 (PMC2970461; doi:10.1107/S1600536809035193)
Supplement: Supplementary file 1 [file e-65-m1176-sup1.cif]

##############################################################################
###                                                                        ###
###        Electronic paper (Acta Crystallographica Section E)             ###
###                                                                        ###
##############################################################################
#                                                                            #
# This CIF contains the data in a paper accepted for publication in Acta     #
# Crystallographica Section E. It conforms to the requirements of Notes      #
# for Authors for Section E, and has been peer reviewed under the auspices   #
# of the IUCr Commission on Journals.                                        #
#                                                                            #
# Full details of the Crystallographic Information File format               #
# are given in the paper "The Crystallographic Information File (CIF):       #
# a New Standard Archive File for Crystallography" by S. R. Hall, F. H.      #
# Allen and I. D. Brown [Acta Cryst. (1991), A47, 655-685].                  #
#                                                                            #
# The current version of the core CIF dictionary is obtainable from          #
# ftp://ftp.iucr.org/pub/cif_core.dic. The current version number is 2.4.    #
#                                                                            #
# Software is freely available for graphical display of the structure(s) in  #
# this CIF.  For information consult the CIF home page http://www.iucr.org/  #
# cif/home.html                                                              #
#                                                                            #
# This file may be used for bona fide research purposes within the           #
# scientific community so long as proper attribution is given to the journal # 
# article from which it was obtained.                                        #
#                                                                            #
##############################################################################
                                             
data_I
_audit_creation_method     SHELXL-97
_chemical_name_systematic
;
(2-Amino-4,6-dimethylpyrimidine-\k<i>N</i>^1^)(2-amino-4-methylpyrimidine-
\k<i>N</i>^1^)silver(I) perchlorate
;
_chemical_formula_moiety     'C11 H16 Ag N6 +, Cl O4 -'
_chemical_formula_sum     'C11 H16 Ag Cl N6 O4'
_chemical_formula_iupac     '[Ag (C5 H7 N3) (C6 H9 N3)] Cl O4'
_chemical_formula_weight     439.62
_symmetry_cell_setting     'Monoclinic'
_symmetry_space_group_name_H-M     'P 21/n'
_symmetry_space_group_name_Hall     '-P 2yn'
loop_
    _symmetry_equiv_pos_as_xyz
    'x, y, z'
    '-x+1/2, y+1/2, -z+1/2'
    '-x, -y, -z'
    'x-1/2, -y-1/2, z-1/2'
_cell_length_a     12.3952(5)
_cell_length_b     7.8324(4)
_cell_length_c     15.9956(5)
_cell_angle_alpha     90.00
_cell_angle_beta     94.339(3)
_cell_angle_gamma     90.00
_cell_volume     1548.47(11)
_cell_formula_units_Z     4
_cell_measurement_reflns_used     2795
_cell_measurement_theta_min     2.5470
_cell_measurement_theta_max     32.7545
_cell_measurement_temperature     120(2)
_exptl_crystal_description     prism
_exptl_crystal_colour     colourless
_exptl_crystal_size_max     0.40
_exptl_crystal_size_mid     0.40
_exptl_crystal_size_min     0.25
_exptl_crystal_density_diffrn     1.886
_exptl_crystal_density_meas     ?
_exptl_crystal_density_method     'not measured'
_exptl_crystal_F_000     880
_exptl_absorpt_coefficient_mu     1.504
_exptl_absorpt_correction_type     multi-scan
_exptl_absorpt_process_details     '(SADABS; Bruker, 2005)'
_exptl_absorpt_correction_T_min     0.5530
_exptl_absorpt_correction_T_max     0.6780
_exptl_special_details
;
;
_diffrn_ambient_temperature     120(2)
_diffrn_radiation_type     MoK\a
_diffrn_radiation_wavelength     0.71073
_diffrn_radiation_source     'fine-focus sealed tube'
_diffrn_radiation_monochromator     graphite
_diffrn_measurement_device_type     'Bruker APEXII'
_diffrn_measurement_method     '\f and \w'
_diffrn_detector_area_resol_mean     ?
_diffrn_reflns_number     8880
_diffrn_reflns_av_R_equivalents     0.0283
_diffrn_reflns_av_sigmaI/netI     0.0231
_diffrn_reflns_theta_min     2.55
_diffrn_reflns_theta_max     25.00
_diffrn_reflns_theta_full     25.00
_diffrn_measured_fraction_theta_max     0.983
_diffrn_measured_fraction_theta_full     0.983
_diffrn_reflns_limit_h_min     -14
_diffrn_reflns_limit_h_max     14
_diffrn_reflns_limit_k_min     -8
_diffrn_reflns_limit_k_max     9
_diffrn_reflns_limit_l_min     -19
_diffrn_reflns_limit_l_max     19
_diffrn_standards_number     0
_diffrn_standards_interval_count     0
_diffrn_standards_interval_time     0
_diffrn_standards_decay_%     0
_refine_special_details
;
Refinement of <i>F</i>^2^ against ALL reflections. The weighted <i>R</i>-factor
<i>wR</i> and goodness of fit <i>S</i> are based on <i>F</i>^2^, conventional
<i>R</i>-factors <i>R</i> are based on <i>F</i>, with <i>F</i> set to zero for
negative <i>F</i>^2^. The threshold expression of <i>F</i>^2^ >
\s(<i>F</i>^2^) is used only for calculating <i>R</i>-factors(gt) <i>etc</i>.
and is not relevant to the choice of reflections for refinement.
<i>R</i>-factors based on <i>F</i>^2^ are statistically about twice as large
as those based on <i>F</i>, and <i>R</i>- factors based on ALL data will be
even larger.
;
_reflns_number_total     2678
_reflns_number_gt     2254
_reflns_threshold_expression     I>2\s(I)
_refine_ls_structure_factor_coef     Fsqd
_refine_ls_matrix_type     full
_refine_ls_R_factor_all     0.0458
_refine_ls_R_factor_gt     0.0369
_refine_ls_wR_factor_gt     0.0953
_refine_ls_wR_factor_ref     0.0996
_refine_ls_goodness_of_fit_ref     1.068
_refine_ls_restrained_S_all     1.068
_refine_ls_number_reflns     2678
_refine_ls_number_parameters     211
_refine_ls_number_restraints     0
_refine_ls_hydrogen_treatment     constr
_refine_ls_weighting_scheme     calc
_refine_ls_weighting_details
         'calc w=1/[\s^2^(Fo^2^)+(0.0544P)^2^+2.3112P] where P=(Fo^2^+2Fc^2^)/3'
_atom_sites_solution_hydrogens     geom
_atom_sites_solution_primary     direct
_atom_sites_solution_secondary     difmap
_refine_ls_shift/su_max     0.001
_refine_ls_shift/su_mean     0.000
_refine_diff_density_max     1.358
_refine_diff_density_min     -0.525
_refine_ls_extinction_method     none
_refine_ls_extinction_coef     ?
loop_
    _atom_type_symbol
    _atom_type_description
    _atom_type_scat_dispersion_real
    _atom_type_scat_dispersion_imag
    _atom_type_scat_source
    'C' 'C' 0.0033 0.0016
                         'International Tables Vol C Tables 4.2.6.8 and 6.1.1.4'
    'H' 'H' 0.0000 0.0000
                         'International Tables Vol C Tables 4.2.6.8 and 6.1.1.4'
    'N' 'N' 0.0061 0.0033
                         'International Tables Vol C Tables 4.2.6.8 and 6.1.1.4'
    'O' 'O' 0.0106 0.0060
                         'International Tables Vol C Tables 4.2.6.8 and 6.1.1.4'
    'Cl' 'Cl' 0.1484 0.1585
                         'International Tables Vol C Tables 4.2.6.8 and 6.1.1.4'
    'Ag' 'Ag' -0.8971 1.1015
                         'International Tables Vol C Tables 4.2.6.8 and 6.1.1.4'
_computing_data_collection     'APEX2 (Bruker, 2005)'
_computing_cell_refinement     'SAINT (Bruker, 2005)'
_computing_data_reduction     'SAINT (Bruker, 2005)'
_computing_structure_solution     'SHELXS97 (Sheldrick, 2008)'
_computing_structure_refinement     'SHELXL97 (Sheldrick, 2008)'
_computing_molecular_graphics     'ORTEP-3 for Windows (Farrugia, 1997)'
_computing_publication_material     'WinGX (Farrugia, 1999)'
loop_
    _atom_site_type_symbol
    _atom_site_label
    _atom_site_fract_x
    _atom_site_fract_y
    _atom_site_fract_z
    _atom_site_U_iso_or_equiv
    _atom_site_adp_type
    _atom_site_calc_flag
    _atom_site_refinement_flags
    _atom_site_occupancy
    _atom_site_disorder_assembly
    _atom_site_disorder_group
    Ag Ag1 0.19079(3) 0.45483(5) 0.720510(19) 0.04423(15) Uani d . 1 . .
    C C1 0.1554(4) 0.3648(7) 0.3245(3) 0.0544(12) Uani d . 1 . .
    H H1A 0.1108 0.2682 0.3087 0.082 Uiso calc R 1 . .
    H H1B 0.2261 0.3487 0.3051 0.082 Uiso calc R 1 . .
    H H1C 0.1235 0.4663 0.2998 0.082 Uiso calc R 1 . .
    C C2 0.1644(3) 0.3818(5) 0.4169(3) 0.0373(9) Uani d . 1 . .
    C C3 0.0929(3) 0.3330(5) 0.5423(2) 0.0332(9) Uani d . 1 . .
    C C4 0.2530(4) 0.4782(6) 0.5433(3) 0.0398(10) Uani d . 1 . .
    H H4A 0.3106 0.5345 0.5720 0.048 Uiso calc R 1 . .
    C C5 0.2516(4) 0.4648(6) 0.4585(3) 0.0410(10) Uani d . 1 . .
    H H5A 0.3073 0.5097 0.4294 0.049 Uiso calc R 1 . .
    C C6 0.3056(3) 0.4035(5) 0.8973(2) 0.0316(8) Uani d . 1 . .
    C C7 0.1481(3) 0.5552(5) 0.9020(3) 0.0369(9) Uani d . 1 . .
    C C8 0.0587(4) 0.6489(7) 0.8581(3) 0.0566(13) Uani d . 1 . .
    H H8A 0.0871 0.7365 0.8240 0.085 Uiso calc R 1 . .
    H H8B 0.0149 0.7000 0.8983 0.085 Uiso calc R 1 . .
    H H8C 0.0153 0.5717 0.8231 0.085 Uiso calc R 1 . .
    C C9 0.1577(4) 0.5429(6) 0.9877(3) 0.0419(10) Uani d . 1 . .
    H H9A 0.1075 0.5953 1.0197 0.050 Uiso calc R 1 . .
    C C10 0.2424(4) 0.4521(5) 1.0253(3) 0.0380(9) Uani d . 1 . .
    C C11 0.2548(5) 0.4273(8) 1.1177(3) 0.0606(14) Uani d . 1 . .
    H H11A 0.3269 0.4582 1.1384 0.091 Uiso calc R 1 . .
    H H11B 0.2420 0.3097 1.1307 0.091 Uiso calc R 1 . .
    H H11C 0.2037 0.4979 1.1437 0.091 Uiso calc R 1 . .
    N N1 0.2212(3) 0.4824(4) 0.8553(2) 0.0319(7) Uani d . 1 . .
    N N2 0.3831(3) 0.3336(4) 0.8522(2) 0.0383(8) Uani d . 1 . .
    H H2A 0.4366 0.2798 0.8774 0.046 Uiso calc R 1 . .
    H H2B 0.3785 0.3430 0.7985 0.046 Uiso calc R 1 . .
    N N3 0.3176(3) 0.3841(5) 0.9803(2) 0.0365(8) Uani d . 1 . .
    N N4 0.1743(3) 0.4133(4) 0.5875(2) 0.0350(8) Uani d . 1 . .
    N N5 0.0136(3) 0.2635(5) 0.5824(2) 0.0455(9) Uani d . 1 . .
    H H5B -0.0386 0.2113 0.5545 0.055 Uiso calc R 1 . .
    H H5C 0.0144 0.2708 0.6360 0.055 Uiso calc R 1 . .
    N N6 0.0857(3) 0.3161(4) 0.4580(2) 0.0361(8) Uani d . 1 . .
    Cl Cl1 0.50494(9) 0.64276(14) 0.68793(6) 0.0412(3) Uani d . 1 . .
    O O1 0.4928(3) 0.6816(5) 0.6012(2) 0.0629(10) Uani d . 1 . .
    O O2 0.4001(3) 0.6130(5) 0.7187(2) 0.0617(9) Uani d . 1 . .
    O O3 0.5697(3) 0.4961(5) 0.7031(3) 0.0666(10) Uani d . 1 . .
    O O4 0.5523(4) 0.7822(6) 0.7327(3) 0.0775(12) Uani d . 1 . .
loop_
    _atom_site_aniso_label
    _atom_site_aniso_U_11
    _atom_site_aniso_U_22
    _atom_site_aniso_U_33
    _atom_site_aniso_U_12
    _atom_site_aniso_U_13
    _atom_site_aniso_U_23
    Ag1 0.0420(2) 0.0623(3) 0.02780(19) -0.00167(16) -0.00078(13) -0.00457(14)
    C1 0.062(3) 0.071(3) 0.030(2) -0.007(3) 0.003(2) 0.006(2)
    C2 0.044(2) 0.037(2) 0.031(2) 0.0077(19) 0.0058(18) 0.0064(17)
    C3 0.036(2) 0.035(2) 0.0282(19) 0.0065(17) 0.0038(16) 0.0023(16)
    C4 0.035(2) 0.043(2) 0.041(2) 0.0017(19) -0.0023(18) 0.0003(19)
    C5 0.041(2) 0.045(2) 0.038(2) -0.001(2) 0.0064(19) 0.0027(19)
    C6 0.036(2) 0.032(2) 0.0266(19) -0.0052(17) 0.0030(16) -0.0023(15)
    C7 0.038(2) 0.031(2) 0.041(2) -0.0037(18) 0.0006(18) -0.0006(17)
    C8 0.060(3) 0.062(3) 0.047(3) 0.008(3) 0.001(2) 0.007(2)
    C9 0.049(3) 0.038(2) 0.041(2) -0.005(2) 0.018(2) -0.0107(19)
    C10 0.045(2) 0.037(2) 0.032(2) -0.004(2) 0.0037(18) -0.0054(17)
    C11 0.074(4) 0.078(4) 0.031(2) 0.008(3) 0.009(2) -0.006(2)
    N1 0.0344(17) 0.0330(17) 0.0285(16) -0.0038(14) 0.0044(14) -0.0037(13)
    N2 0.0432(19) 0.047(2) 0.0250(16) 0.0066(16) 0.0074(14) 0.0008(14)
    N3 0.0381(18) 0.0430(19) 0.0288(17) -0.0001(16) 0.0050(14) -0.0035(15)
    N4 0.0326(17) 0.0402(19) 0.0318(17) 0.0028(15) -0.0010(14) 0.0000(14)
    N5 0.047(2) 0.063(2) 0.0269(17) -0.0130(19) 0.0049(15) -0.0005(17)
    N6 0.0416(19) 0.0403(19) 0.0264(16) 0.0019(16) 0.0011(14) 0.0031(14)
    Cl1 0.0467(6) 0.0444(6) 0.0331(5) -0.0052(5) 0.0068(4) 0.0038(4)
    O1 0.064(2) 0.090(3) 0.0356(17) -0.004(2) 0.0119(16) 0.0148(17)
    O2 0.053(2) 0.086(3) 0.049(2) -0.0050(19) 0.0193(16) 0.0121(18)
    O3 0.067(2) 0.058(2) 0.074(3) 0.0125(18) 0.000(2) 0.0080(19)
    O4 0.092(3) 0.077(3) 0.063(2) -0.031(2) -0.001(2) -0.007(2)
_geom_special_details
;
All e.s.d.'s (except the e.s.d. in the dihedral angle between two l.s. planes)
are estimated using the full covariance matrix. The cell e.s.d.'s are taken
into account individually in the estimation of e.s.d.'s in distances, angles
and torsion angles; correlations between e.s.d.'s in cell parameters are only
used when they are defined by crystal symmetry. An approximate (isotropic)
treatment of cell e.s.d.'s is used for estimating e.s.d.'s involving l.s.
planes.
;
loop_
    _geom_bond_atom_site_label_1
    _geom_bond_atom_site_label_2
    _geom_bond_site_symmetry_2
    _geom_bond_distance
    _geom_bond_publ_flag
    Ag1 N4 . 2.146(3) ?
    Ag1 N1 . 2.171(3) ?
    C1 C2 . 1.479(6) ?
    C1 H1A . 0.9600 ?
    C1 H1B . 0.9600 ?
    C1 H1C . 0.9600 ?
    C2 N6 . 1.322(6) ?
    C2 C5 . 1.387(6) ?
    C3 N5 . 1.330(6) ?
    C3 N6 . 1.351(5) ?
    C3 N4 . 1.352(5) ?
    C4 N4 . 1.347(6) ?
    C4 C5 . 1.360(6) ?
    C4 H4A . 0.9300 ?
    C5 H5A . 0.9300 ?
    C6 N3 . 1.334(5) ?
    C6 N1 . 1.350(5) ?
    C6 N2 . 1.359(5) ?
    C7 N1 . 1.344(6) ?
    C7 C9 . 1.370(6) ?
    C7 C8 . 1.465(7) ?
    C8 H8A . 0.9600 ?
    C8 H8B . 0.9600 ?
    C8 H8C . 0.9600 ?
    C9 C10 . 1.370(7) ?
    C9 H9A . 0.9300 ?
    C10 N3 . 1.330(6) ?
    C10 C11 . 1.487(6) ?
    C11 H11A . 0.9600 ?
    C11 H11B . 0.9600 ?
    C11 H11C . 0.9600 ?
    N2 H2A . 0.8600 ?
    N2 H2B . 0.8600 ?
    N5 H5B . 0.8600 ?
    N5 H5C . 0.8600 ?
    Cl1 O4 . 1.409(4) ?
    Cl1 O3 . 1.412(4) ?
    Cl1 O1 . 1.417(3) ?
    Cl1 O2 . 1.443(4) ?
loop_
    _geom_angle_atom_site_label_1
    _geom_angle_atom_site_label_2
    _geom_angle_atom_site_label_3
    _geom_angle_site_symmetry_1
    _geom_angle_site_symmetry_3
    _geom_angle
    _geom_angle_publ_flag
    N4 Ag1 N1 . . 174.61(13) ?
    C2 C1 H1A . . 109.5 ?
    C2 C1 H1B . . 109.5 ?
    H1A C1 H1B . . 109.5 ?
    C2 C1 H1C . . 109.5 ?
    H1A C1 H1C . . 109.5 ?
    H1B C1 H1C . . 109.5 ?
    N6 C2 C5 . . 121.4(4) ?
    N6 C2 C1 . . 117.3(4) ?
    C5 C2 C1 . . 121.3(4) ?
    N5 C3 N6 . . 116.4(4) ?
    N5 C3 N4 . . 118.8(4) ?
    N6 C3 N4 . . 124.7(4) ?
    N4 C4 C5 . . 122.7(4) ?
    N4 C4 H4A . . 118.6 ?
    C5 C4 H4A . . 118.6 ?
    C4 C5 C2 . . 117.7(4) ?
    C4 C5 H5A . . 121.1 ?
    C2 C5 H5A . . 121.1 ?
    N3 C6 N1 . . 124.8(4) ?
    N3 C6 N2 . . 116.9(4) ?
    N1 C6 N2 . . 118.2(3) ?
    N1 C7 C9 . . 121.1(4) ?
    N1 C7 C8 . . 117.6(4) ?
    C9 C7 C8 . . 121.3(4) ?
    C7 C8 H8A . . 109.5 ?
    C7 C8 H8B . . 109.5 ?
    H8A C8 H8B . . 109.5 ?
    C7 C8 H8C . . 109.5 ?
    H8A C8 H8C . . 109.5 ?
    H8B C8 H8C . . 109.5 ?
    C7 C9 C10 . . 118.8(4) ?
    C7 C9 H9A . . 120.6 ?
    C10 C9 H9A . . 120.6 ?
    N3 C10 C9 . . 121.0(4) ?
    N3 C10 C11 . . 117.4(4) ?
    C9 C10 C11 . . 121.5(4) ?
    C10 C11 H11A . . 109.5 ?
    C10 C11 H11B . . 109.5 ?
    H11A C11 H11B . . 109.5 ?
    C10 C11 H11C . . 109.5 ?
    H11A C11 H11C . . 109.5 ?
    H11B C11 H11C . . 109.5 ?
    C7 N1 C6 . . 116.6(3) ?
    C7 N1 Ag1 . . 121.4(3) ?
    C6 N1 Ag1 . . 121.2(3) ?
    C6 N2 H2A . . 120.0 ?
    C6 N2 H2B . . 120.0 ?
    H2A N2 H2B . . 120.0 ?
    C10 N3 C6 . . 117.6(4) ?
    C4 N4 C3 . . 115.8(4) ?
    C4 N4 Ag1 . . 116.4(3) ?
    C3 N4 Ag1 . . 127.7(3) ?
    C3 N5 H5B . . 120.0 ?
    C3 N5 H5C . . 120.0 ?
    H5B N5 H5C . . 120.0 ?
    C2 N6 C3 . . 117.6(4) ?
    O4 Cl1 O3 . . 109.5(3) ?
    O4 Cl1 O1 . . 109.9(2) ?
    O3 Cl1 O1 . . 111.1(3) ?
    O4 Cl1 O2 . . 107.6(3) ?
    O3 Cl1 O2 . . 109.0(3) ?
    O1 Cl1 O2 . . 109.6(2) ?
loop_
    _geom_hbond_atom_site_label_D
    _geom_hbond_atom_site_label_H
    _geom_hbond_atom_site_label_A
    _geom_hbond_site_symmetry_A
    _geom_hbond_distance_DH
    _geom_hbond_distance_HA
    _geom_hbond_distance_DA
    _geom_hbond_angle_DHA
    _geom_hbond_publ_flag
    N5 H5C O4 2_546 0.86 2.32 3.131(5) 158 yes
    N5 H5B N3 4_565 0.86 2.20 3.050(5) 172 yes
    N2 H2B O2 . 0.86 2.50 3.077(5) 126 yes
    N2 H2A N6 4_666 0.86 2.30 3.147(5) 169 yes
    C1 H1C O4 4_575 0.96 2.38 3.339(7) 176.6 no
    C4 H4A O1 . 0.93 2.55 3.437(6) 160.4 no
    C4 H4A O2 . 0.93 2.59 3.396(6) 144.9 no
    C8 H8C O4 2_546 0.96 2.55 3.456(7) 156.5 no
data_global
_journal_date_recd_electronic     2009-08-01
_journal_date_accepted     2009-09-01
_journal_name_full     'Acta Crystallographica, Section E'
_journal_year     2009
_journal_volume     65
_journal_issue     10
_journal_page_first     m1176
_journal_page_last     m1176
_journal_paper_category     QM
_journal_coeditor_code     NG2621
_publ_contact_author_name     'Hua Yang'
_publ_contact_author_address
;
Department of Chemistry,
Mudanjiang Teachers College,
Mudanjiang 157012, People's Republic of China
;
_publ_contact_author_email     'youngflower7799@yahoo.com.cn'
_publ_contact_author_fax     '0453-6595718'
_publ_contact_author_phone     '0453-6511202'
_publ_section_title
;\
(2-Amino-4,6-dimethylpyrimidine-\k<i>N</i>^1^)(2-amino-4-methylpyrimidine-\
\k<i>N</i>^1^)silver(I) perchlorate
;
loop_
    _publ_author_name
    _publ_author_address
    'Yang, Hua'
;
Department of Chemistry,
Mudanjiang Teachers College,
Mudanjiang 157012, People's Republic of China
;
