# Supplementary material for: (2-Amino-4,6-dimethyl­pyrimidine-κN 1)(2-amino-4-methyl­pyrimidine-κN 1)silver(I) perchlorate
Source: Acta Crystallogr Sect E Struct Rep Online. 2009 Sep 5;65(Pt 10):m1176. doi: 10.1107/S1600536809035193 (PMC2970461; doi:10.1107/S1600536809035193)
Supplement: Supplementary file 2 [file e-65-m1176-Isup2.hkl]

# 
# h,k,l, Fc-squared, Fo-squared, sigma(Fo-squared) and status flag 
# 
data_I
_shelx_title ' p in P2(1)/n' 
_shelx_refln_list_code          4 
_shelx_F_calc_maximum      259.98 
_exptl_crystal_F_000       880.00 
_reflns_d_resolution_high  0.8409 
 
loop_ 
 _symmetry_equiv_pos_as_xyz 
 'x, y, z' 
 '-x+1/2, y+1/2, -z+1/2' 
 '-x, -y, -z' 
 'x-1/2, -y-1/2, z-1/2' 
 
_cell_length_a    12.3952 
_cell_length_b     7.8324 
_cell_length_c    15.9956 
_cell_angle_alpha  90.000 
_cell_angle_beta   94.339 
_cell_angle_gamma  90.000 
 
_shelx_F_squared_multiplier     1.000 
 
loop_ 
 _refln_index_h 
 _refln_index_k 
 _refln_index_l 
 _refln_F_squared_calc 
 _refln_F_squared_meas 
 _refln_F_squared_sigma 
 _refln_observed_status 
   2   0   0    11580.56    11839.91    125.66 o 
   8   0   0     2917.05     3211.56     36.11 o 
  10   0   0     4179.17     4266.94     67.20 o 
  12   0   0      787.95      835.24     40.99 o 
  14   0   0      191.81      153.21     34.94 o 
   1   1   0     1313.82     1212.89     10.75 o 
   2   1   0     1496.07     1477.64     16.80 o 
   3   1   0    44873.18    46431.79    331.61 o 
   4   1   0     1779.03     1816.02     18.73 o 
   5   1   0    11821.74    12455.51    137.42 o 
   6   1   0       46.41       92.40     24.86 o 
   7   1   0     2252.08     2259.62    100.46 o 
   8   1   0      234.25      168.70     71.00 o 
   9   1   0     1578.02     1611.61     23.91 o 
  10   1   0      239.46      226.99     18.99 o 
  11   1   0      416.85      439.01     25.20 o 
  12   1   0      215.25      266.85     22.57 o 
  13   1   0      661.70      777.92     37.29 o 
  14   1   0       30.16       23.85     25.66 o 
   1   2   0    36811.92    39216.17    353.45 o 
   2   2   0    63161.30    66354.63    231.51 o 
   3   2   0     6027.43     5314.80     90.69 o 
   4   2   0      227.42      320.87     15.96 o 
   5   2   0      842.33      746.68     11.74 o 
   6   2   0      706.53      761.84     16.86 o 
   7   2   0     1936.57     1885.11     34.61 o 
   8   2   0     4467.80     4374.49    118.26 o 
   9   2   0     1464.40     1616.79     43.57 o 
  10   2   0      179.94      198.73     18.73 o 
  11   2   0      207.70      211.94     20.41 o 
  12   2   0       12.49        5.85     23.56 o 
  13   2   0      356.46      337.57     24.91 o 
  14   2   0      273.16      255.63     25.89 o 
   1   3   0     2074.92     2127.42     28.22 o 
   2   3   0     4363.90     4522.12     35.20 o 
   3   3   0     3354.68     3663.25     31.00 o 
   4   3   0     4682.47     4804.96     42.65 o 
   5   3   0    13228.16    12939.45     91.81 o 
   6   3   0     1960.24     1957.40     25.81 o 
   7   3   0      333.79      258.79     12.33 o 
   8   3   0      316.05      307.31     13.77 o 
   9   3   0      720.95      664.57     33.60 o 
  10   3   0      697.23      673.69     49.05 o 
  11   3   0      808.56      820.61     27.84 o 
  12   3   0      373.37      400.31     24.30 o 
  13   3   0      279.26      257.54     24.30 o 
   0   4   0       69.12       90.22      9.41 o 
   1   4   0     9887.06    10457.02     71.23 o 
   2   4   0     2483.80     2469.49     30.24 o 
   3   4   0     8705.61     9473.62     83.32 o 
   4   4   0      517.24      693.02     16.91 o 
   5   4   0      173.10      194.27      7.25 o 
   6   4   0      631.35      549.02      9.81 o 
   7   4   0     3119.23     3103.59     81.98 o 
   8   4   0      643.76      704.31     24.47 o 
   9   4   0     1210.81     1220.92     57.12 o 
  10   4   0       83.10      102.19     18.85 o 
  11   4   0      191.08      181.91     18.06 o 
  12   4   0      105.18      116.48     22.57 o 
  13   4   0       27.65       17.09     25.93 o 
   1   5   0      229.75      189.93     13.78 o 
   2   5   0     1136.96     1096.84     16.88 o 
   3   5   0       44.33       69.99      9.20 o 
   4   5   0     3519.49     3428.00     64.98 o 
   5   5   0      203.19      216.74     10.59 o 
   6   5   0     3398.93     3688.04     45.06 o 
   7   5   0      289.52      281.09     16.57 o 
   8   5   0       57.39       65.11     15.16 o 
   9   5   0       90.67      111.03     16.46 o 
  10   5   0       46.13       60.93     17.58 o 
  11   5   0       93.29       91.52     19.39 o 
  12   5   0      866.99      840.06     34.65 o 
   0   6   0      275.25      282.58     19.24 o 
   1   6   0     2225.09     2333.89     24.42 o 
   2   6   0      820.26      826.13     29.94 o 
   3   6   0     1236.70     1370.38     46.47 o 
   4   6   0       52.90       58.17     14.28 o 
   5   6   0      232.14      208.79     16.55 o 
   6   6   0      216.77      257.71     21.84 o 
   7   6   0        1.78       10.30     20.50 o 
   8   6   0      294.35      237.68     18.42 o 
   9   6   0      754.06      813.95     25.35 o 
  10   6   0       19.24       39.57     27.60 o 
  11   6   0       99.84      101.80     31.64 o 
   1   7   0      888.75      932.16     19.23 o 
   2   7   0      379.70      422.05     15.99 o 
   3   7   0        5.33       10.22      6.64 o 
   4   7   0      645.97      731.07     27.44 o 
   5   7   0      479.37      501.58     21.79 o 
   6   7   0     1051.14     1037.54     33.02 o 
   7   7   0       74.69       35.97     20.50 o 
   8   7   0      263.94      234.88     22.11 o 
   9   7   0       15.51       15.94     23.77 o 
   0   8   0       83.94      107.36     21.58 o 
   1   8   0      430.09      485.26     18.77 o 
   2   8   0      317.78      315.71     17.16 o 
   3   8   0       71.55       64.75     15.48 o 
   4   8   0       50.36       44.65     19.44 o 
   5   8   0       61.05       88.65     20.43 o 
   6   8   0        2.47       14.86     34.11 o 
   7   8   0       24.06       22.70     40.65 o 
   1   9   0       59.60       50.94     18.80 o 
   2   9   0       16.04       27.13     18.72 o 
   3   9   0      345.18      399.99     23.52 o 
 -13   0   1      305.78      312.46     34.94 o 
 -11   0   1     5169.71     5407.25     79.96 o 
  -9   0   1     9778.58     9713.83     92.06 o 
  -7   0   1     1988.61     1950.02     38.30 o 
   5   0   1     4636.22     5092.10     32.93 o 
   9   0   1     3699.61     3748.35     41.80 o 
  11   0   1      226.42      236.23     20.43 o 
  13   0   1      518.26      531.52     38.30 o 
 -14   1   1      679.92      683.86     31.10 o 
 -13   1   1       68.00       62.62     23.04 o 
 -12   1   1     1921.07     1979.39     73.24 o 
 -11   1   1     1129.67     1129.06     29.92 o 
 -10   1   1      244.39      283.52     19.96 o 
  -9   1   1      470.44      486.84     31.92 o 
  -8   1   1      177.68      144.51     61.82 o 
  -7   1   1        6.69       34.94     16.80 o 
  -6   1   1    13450.07    13638.07     83.32 o 
  -5   1   1     5527.05     4917.39     47.04 o 
  -4   1   1    10697.68    11227.08     60.48 o 
  -3   1   1       68.75       26.21     10.75 o 
  -2   1   1    16334.66    16681.29    126.57 o 
  -1   1   1     2940.05     3280.50     16.80 o 
   0   1   1      887.80     1162.49     10.75 o 
   2   1   1     5003.91     5873.59     34.27 o 
   3   1   1    10668.96    10841.93    392.09 o 
   4   1   1    18395.28    18585.24    470.71 o 
   5   1   1     5840.69     5515.00    116.58 o 
   6   1   1    10281.69    10106.40     48.38 o 
   7   1   1      157.90      115.73     11.14 o 
   8   1   1       16.68       19.54      7.78 o 
   9   1   1      190.40      175.15     11.66 o 
  10   1   1     1990.84     2114.92     34.53 o 
  11   1   1      378.97      316.38     21.05 o 
  12   1   1      330.73      318.48     22.57 o 
  13   1   1       25.94       10.06     22.54 o 
  14   1   1      205.24      240.23     24.91 o 
 -14   2   1      234.28      269.83     23.42 o 
 -13   2   1      146.40      140.33     20.31 o 
 -12   2   1     1151.93     1191.82     54.43 o 
 -11   2   1     1148.13     1168.09     59.80 o 
 -10   2   1     1434.43     1524.94     51.40 o 
  -9   2   1     3895.87     4037.26     70.22 o 
  -8   2   1     5308.35     4874.50     78.28 o 
  -7   2   1     4876.17     4279.24     98.78 o 
  -6   2   1        5.73       18.81      6.72 o 
  -5   2   1       14.34      132.69     40.32 o 
  -3   2   1     4414.98     4108.06     17.97 o 
  -2   2   1    57174.34    57956.19    322.10 o 
  -1   2   1     8544.54     9099.49     64.50 o 
   1   2   1    26441.67    30118.80    278.69 o 
   3   2   1     4994.31     4683.45     30.94 o 
   4   2   1     3837.14     3703.90     20.02 o 
   5   2   1     4001.93     4381.09     50.86 o 
   6   2   1      313.18      369.18     18.14 o 
   7   2   1     4749.64     4818.73    171.69 o 
   8   2   1     3872.45     3645.68     32.01 o 
   9   2   1     2008.43     1964.79     22.16 o 
  10   2   1       20.21        3.74      6.72 o 
  11   2   1      116.18      107.56     22.51 o 
  12   2   1      143.44      129.59     20.63 o 
  13   2   1      213.52      181.58     22.75 o 
  14   2   1      246.89      246.73     25.87 o 
 -13   3   1      411.18      377.65     25.97 o 
 -12   3   1       28.99       41.17     18.44 o 
 -11   3   1     1639.14     1632.30     39.31 o 
 -10   3   1      642.96      643.55     20.07 o 
  -9   3   1       16.43       45.31     15.78 o 
  -8   3   1     1096.68     1088.49     24.11 o 
  -7   3   1     1871.73     1826.08     50.06 o 
  -6   3   1      688.54      712.88     33.59 o 
  -5   3   1     8434.78     8718.78     91.39 o 
  -4   3   1     4573.01     4489.94     33.60 o 
  -3   3   1     5747.29     5442.56     26.20 o 
  -2   3   1     4262.25     4252.29     23.09 o 
  -1   3   1       85.24       28.85      7.83 o 
   0   3   1      852.95      910.83     28.56 o 
   1   3   1     1981.98     1679.49     51.40 o 
   2   3   1    21635.60    22644.39    166.68 o 
   3   3   1     4352.10     4631.29     15.23 o 
   4   3   1     4451.12     4626.32     19.18 o 
   5   3   1     1047.79      974.01     30.24 o 
   6   3   1     2956.11     2777.14     72.57 o 
   7   3   1      147.48      149.57      9.86 o 
   8   3   1       22.46       36.41     11.35 o 
   9   3   1      122.60      116.11     13.18 o 
  10   3   1      112.49       86.88     14.03 o 
  11   3   1      617.20      651.84     21.01 o 
  12   3   1      827.31      888.43     59.13 o 
  13   3   1      304.59      262.07     24.11 o 
 -13   4   1       19.22       32.52     26.02 o 
 -12   4   1       32.96       32.94     20.04 o 
 -11   4   1      155.25      161.18     29.28 o 
 -10   4   1     2474.26     2452.97     30.52 o 
  -9   4   1       80.07       98.76     16.93 o 
  -8   4   1     4566.41     4576.04     67.87 o 
  -7   4   1     1732.15     1753.26     23.79 o 
  -6   4   1     2053.34     1850.34     21.79 o 
  -5   4   1      227.58      210.50      8.91 o 
  -4   4   1     6397.13     6407.66     78.96 o 
  -3   4   1       25.92       54.43     12.77 o 
  -2   4   1     3984.41     4122.77     48.23 o 
  -1   4   1      843.72      782.72     33.26 o 
   0   4   1     8360.01     8763.61    101.38 o 
   1   4   1      832.81      974.34     24.86 o 
   2   4   1     1708.74     1565.05     14.08 o 
   3   4   1    11198.53    11275.64     37.45 o 
   4   4   1      489.85      640.35      7.49 o 
   5   4   1      390.67      402.05      9.18 o 
   6   4   1     3861.04     3759.41     35.67 o 
   7   4   1      335.89      307.17     12.35 o 
   8   4   1     1033.42     1152.93     21.55 o 
   9   4   1      193.59      214.90     15.39 o 
  10   4   1      904.74      878.12     41.66 o 
  11   4   1       75.29       59.35     22.85 o 
  12   4   1        5.65       21.01     35.18 o 
  13   4   1       30.60       41.22     25.81 o 
 -12   5   1       33.87       51.07     38.97 o 
 -11   5   1      109.63       64.51     34.27 o 
 -10   5   1        4.58       13.52     19.51 o 
  -9   5   1      467.71      442.79     17.96 o 
  -8   5   1      131.87      158.97     16.63 o 
  -7   5   1     3196.14     3338.52     43.50 o 
  -6   5   1       17.30       64.43     16.81 o 
  -5   5   1     3160.70     3254.36     28.85 o 
  -4   5   1       15.67       31.81      9.45 o 
  -3   5   1     5842.42     5576.34     73.92 o 
  -2   5   1      306.11      301.83      9.37 o 
  -1   5   1       13.65        9.82      6.97 o 
   0   5   1      445.81      460.78     82.89 o 
   1   5   1      929.68      554.43     78.62 o 
   2   5   1      251.92      239.25     11.15 o 
   3   5   1     8689.12     8231.98    259.60 o 
   4   5   1      586.24      611.33     11.12 o 
   5   5   1      434.48      427.97      9.79 o 
   6   5   1      321.16      308.65     11.81 o 
   7   5   1      814.30      807.91     16.10 o 
   8   5   1      100.03      102.51     15.82 o 
   9   5   1      337.10      336.44     19.10 o 
  10   5   1      162.15      148.99     19.28 o 
  11   5   1      196.21      232.51     28.56 o 
  12   5   1        6.89       18.55     28.10 o 
 -11   6   1       21.05       37.22     24.02 o 
 -10   6   1      636.02      678.45     25.49 o 
  -9   6   1       57.94       84.91     27.36 o 
  -8   6   1      798.41      766.24     24.36 o 
  -7   6   1      224.34      209.25     18.59 o 
  -6   6   1     1027.76      947.22     47.71 o 
  -5   6   1      649.78      660.07     17.24 o 
  -4   6   1      177.72      155.26     12.51 o 
  -3   6   1       25.47       30.15      8.82 o 
  -2   6   1      516.19      486.58     14.12 o 
  -1   6   1      204.03      218.47     16.10 o 
   0   6   1     5912.06     6437.06     52.28 o 
   1   6   1        0.77       15.47     11.99 o 
   2   6   1      129.10      110.32     11.97 o 
   3   6   1        4.34        2.19      9.39 o 
   4   6   1      385.62      369.82     13.49 o 
   5   6   1     1168.58     1136.32     24.01 o 
   6   6   1      991.82     1030.65     24.09 o 
   7   6   1      129.98      112.60     16.71 o 
   8   6   1      435.37      435.81     24.01 o 
   9   6   1       28.97       42.43     19.13 o 
  10   6   1      538.45      626.07     24.90 o 
  11   6   1        1.14        7.13     30.83 o 
  -9   7   1       36.69       23.99     31.10 o 
  -8   7   1       88.53       62.20     28.60 o 
  -7   7   1      184.29      148.33     20.70 o 
  -6   7   1        3.87       14.43     22.20 o 
  -5   7   1     1375.62     1486.09     29.99 o 
  -4   7   1      753.98      898.88     19.90 o 
  -3   7   1      842.28      852.07     19.43 o 
  -2   7   1       51.07       43.86     12.81 o 
  -1   7   1       60.87       39.25     12.67 o 
   0   7   1       81.73       70.32     12.89 o 
   1   7   1      510.26      602.63     17.36 o 
   2   7   1      112.37       87.50     10.59 o 
   3   7   1      818.47      788.10     16.61 o 
   4   7   1      405.07      483.69     16.43 o 
   5   7   1     1152.18     1210.08     33.17 o 
   6   7   1        6.60       26.90     17.98 o 
   7   7   1      164.75      175.52     25.15 o 
   8   7   1      110.19       76.26     26.32 o 
   9   7   1      150.69      190.78     30.91 o 
  -7   8   1       21.42       32.93     47.04 o 
  -6   8   1       12.98        5.87     27.91 o 
  -5   8   1      133.82      144.35     20.56 o 
  -4   8   1      157.28      162.31     16.65 o 
  -3   8   1       25.10       17.80     14.09 o 
  -2   8   1      737.03      793.34     29.10 o 
  -1   8   1      359.85      404.40     18.11 o 
   0   8   1       63.32       23.96     15.85 o 
   1   8   1      199.84      212.61     16.49 o 
   2   8   1      361.07      404.85     17.70 o 
   3   8   1       36.72       34.40     15.29 o 
   4   8   1        5.38        9.97     18.33 o 
   5   8   1       21.09       20.25     19.42 o 
   6   8   1       66.64       66.27     21.38 o 
   7   8   1      476.46      484.49     32.14 o 
  -3   9   1        6.52       21.79     19.36 o 
  -2   9   1      136.93      150.96     18.53 o 
  -1   9   1       29.48       35.99     18.89 o 
   0   9   1        0.03       12.47     18.57 o 
   1   9   1      189.79      176.52     18.47 o 
   2   9   1      104.65      123.86     18.87 o 
   3   9   1       17.46       26.34     21.90 o 
 -14   0   2      246.94      266.97     33.26 o 
 -12   0   2     3454.51     3441.10     69.21 o 
 -10   0   2     6102.90     6189.41     79.29 o 
  -8   0   2     4505.21     4981.90     62.49 o 
  -6   0   2      550.02      442.82     21.50 o 
   0   0   2    14867.96    16218.39    182.77 o 
   2   0   2     2545.63     2902.86     19.49 o 
   4   0   2     1319.75     1244.47     16.80 o 
   6   0   2    10831.63    10991.23     53.08 o 
   8   0   2     6018.00     6248.54     71.23 o 
  10   0   2     2424.37     2509.36     38.00 o 
  12   0   2      165.11      137.69     19.94 o 
  14   0   2      197.39      172.02     34.94 o 
 -14   1   2      302.92      286.41     20.46 o 
 -13   1   2     2606.16     2835.69     39.15 o 
 -12   1   2        7.30       68.60     17.87 o 
 -11   1   2      314.18      326.19     46.37 o 
 -10   1   2      564.24      574.21     22.81 o 
  -9   1   2       11.44       27.89     14.73 o 
  -8   1   2      881.13      766.51     20.91 o 
  -7   1   2     4653.24     4466.51     53.08 o 
  -6   1   2       85.44       51.74     16.80 o 
  -5   1   2    18001.84    19621.52     62.71 o 
  -4   1   2     6363.62     6421.44     32.52 o 
  -3   1   2     5281.77     5733.12     51.07 o 
  -2   1   2      803.23      964.11      8.80 o 
  -1   1   2      771.34      863.47     13.44 o 
   0   1   2     2211.48     2527.24     19.49 o 
   1   1   2      202.24      214.30     33.93 o 
   2   1   2     1709.75     1659.74     11.58 o 
   3   1   2    31522.66    32288.74   1032.80 o 
   4   1   2     8293.63     8893.07    137.42 o 
   5   1   2    16084.71    16229.73    163.96 o 
   6   1   2      608.73      578.88     15.46 o 
   7   1   2     1398.35     1291.34     34.94 o 
   8   1   2      375.00      291.60     77.49 o 
   9   1   2     1779.43     1740.65     19.93 o 
  10   1   2        3.01        0.92      6.20 o 
  11   1   2     1161.19     1180.68     21.57 o 
  12   1   2      180.08      204.97     15.18 o 
  13   1   2      971.01      996.56     26.24 o 
  14   1   2       52.94       35.95     24.44 o 
 -14   2   2       44.80       19.52     22.07 o 
 -13   2   2      177.77      174.28     20.40 o 
 -12   2   2      763.06      766.33     23.90 o 
 -11   2   2     1953.40     1960.08     30.10 o 
 -10   2   2     6242.43     6615.10     59.00 o 
  -9   2   2       31.21       26.77     12.72 o 
  -8   2   2     4692.60     4801.97     76.69 o 
  -7   2   2     3423.30     3522.19     26.60 o 
  -6   2   2      161.30      162.36     18.47 o 
  -5   2   2      254.97      228.15     12.91 o 
  -3   2   2     1242.70     1449.00     13.12 o 
  -2   2   2     1858.06     1713.61     14.84 o 
  -1   2   2    13794.35    12838.01     62.94 o 
   0   2   2     5280.92     5159.97     20.19 o 
   1   2   2     8113.47     7979.79     30.82 o 
   2   2   2       10.46       17.37      4.07 o 
   3   2   2     2144.84     1620.65     14.59 o 
   4   2   2     1564.38     1635.95     61.10 o 
   5   2   2     6977.11     6850.92     58.39 o 
   6   2   2     4776.17     4661.23    153.88 o 
   7   2   2     1062.55     1082.09     15.76 o 
   8   2   2     5554.15     5664.64     72.26 o 
   9   2   2      900.42      938.53     17.00 o 
  10   2   2      804.78      891.54     21.14 o 
  11   2   2       13.81        5.49     11.32 o 
  12   2   2        6.36       10.65     16.92 o 
  13   2   2        0.62       15.14     18.79 o 
  14   2   2      222.77      225.81     36.96 o 
 -13   3   2      260.16      233.44     19.11 o 
 -12   3   2      445.04      389.64     20.50 o 
 -11   3   2      869.84      935.72     23.42 o 
 -10   3   2      798.08      844.56     21.12 o 
  -9   3   2      985.35      972.43     20.47 o 
  -8   3   2     1019.57     1039.44     54.43 o 
  -7   3   2      986.62     1105.47     24.76 o 
  -6   3   2     2108.54     2081.86     17.20 o 
  -5   3   2     4556.10     4426.23     36.10 o 
  -4   3   2     5643.07     5647.58     54.60 o 
  -3   3   2     1886.93     2069.10     18.56 o 
  -2   3   2     3022.27     3101.91     24.19 o 
  -1   3   2       85.30       89.34      4.28 o 
   0   3   2      352.53      380.56      9.97 o 
   1   3   2     7385.54     7907.33     49.83 o 
   2   3   2    18162.70    18594.23    152.03 o 
   3   3   2     1822.62     1764.34     16.33 o 
   4   3   2     2705.26     2828.89     28.28 o 
   5   3   2      972.14      970.07     15.01 o 
   6   3   2     2452.83     2389.19     80.63 o 
   7   3   2       19.56       30.40      9.23 o 
   8   3   2      119.83      123.69     10.74 o 
   9   3   2       84.08       62.33     11.15 o 
  10   3   2      267.13      220.06     13.41 o 
  11   3   2     1498.99     1340.23     31.58 o 
  12   3   2      640.82      713.45     22.95 o 
  13   3   2       57.74       48.86     24.18 o 
 -13   4   2      143.82      119.30     23.04 o 
 -12   4   2       78.42       62.89     18.28 o 
 -11   4   2      633.03      651.05     21.45 o 
 -10   4   2      419.78      394.17     18.17 o 
  -9   4   2     4760.40     4668.59     46.32 o 
  -8   4   2     3918.71     3735.59     39.23 o 
  -7   4   2     1036.34     1014.18     25.02 o 
  -6   4   2       18.93       44.28      8.44 o 
  -5   4   2       49.81       54.70      8.27 o 
  -4   4   2     1125.88     1060.69     15.92 o 
  -3   4   2     3407.29     3284.74     28.27 o 
  -2   4   2     2376.32     2420.16     19.22 o 
  -1   4   2     3143.01     3391.36     29.23 o 
   0   4   2      508.06      496.24     12.77 o 
   1   4   2     5667.71     5329.98     50.40 o 
   2   4   2      599.04      657.06      8.33 o 
   3   4   2     3902.61     4556.45     29.85 o 
   4   4   2      298.17      308.03      8.10 o 
   5   4   2     1741.47     1812.69     30.15 o 
   6   4   2      188.08      215.45     21.84 o 
   7   4   2     4350.93     4218.20     45.78 o 
   8   4   2     2127.22     2114.53     34.82 o 
   9   4   2      674.49      666.12     16.85 o 
  10   4   2        0.04        4.78      8.92 o 
  11   4   2      109.67       94.57     17.06 o 
  12   4   2       98.97       80.95     23.34 o 
  13   4   2       76.94       56.52     26.41 o 
 -12   5   2      810.33      768.67     57.79 o 
 -11   5   2       16.13       18.32     26.11 o 
 -10   5   2        0.03        0.00      2.69 o 
  -9   5   2        0.12       22.17     20.95 o 
  -8   5   2        1.23       25.78     12.58 o 
  -7   5   2      113.17      149.45     14.35 o 
  -6   5   2     5402.84     5614.36     36.77 o 
  -5   5   2      445.85      476.63     13.30 o 
  -4   5   2     1840.15     1743.36     20.10 o 
  -3   5   2       18.11       -0.74      7.94 o 
  -2   5   2     2566.76     2146.91    373.41 o 
  -1   5   2       29.35       10.72      7.36 o 
   0   5   2     5402.17     4599.82    768.93 o 
   1   5   2        1.04       11.15      7.37 o 
   2   5   2     3022.96     2956.28     33.85 o 
   3   5   2       47.10       61.36     10.57 o 
   4   5   2     3974.64     3774.23     35.26 o 
   5   5   2       46.75       35.67      8.38 o 
   6   5   2       49.81       20.67     10.40 o 
   7   5   2      418.05      427.08     14.84 o 
   8   5   2       97.94      112.19     12.36 o 
   9   5   2        4.53       14.02     14.00 o 
  10   5   2      774.00      856.81     23.30 o 
  11   5   2        6.34        3.47     16.61 o 
  12   5   2      171.89      135.74     38.97 o 
 -11   6   2      222.56      210.80     34.94 o 
 -10   6   2       11.61       10.23     30.91 o 
  -9   6   2     2055.94     2018.03     49.72 o 
  -8   6   2       34.83       43.48     24.44 o 
  -7   6   2     1483.24     1381.06     36.62 o 
  -6   6   2     1112.79     1080.47     24.26 o 
  -5   6   2      768.04      768.30     26.23 o 
  -4   6   2       15.00       19.14      9.38 o 
  -3   6   2     1879.79     2074.88     45.10 o 
  -2   6   2      113.38      139.61     11.89 o 
  -1   6   2     1878.24     1959.87     28.06 o 
   0   6   2       35.79       80.98     11.59 o 
   1   6   2     2190.68     2222.11     26.19 o 
   2   6   2       64.58       54.04      7.56 o 
   3   6   2      179.12      154.54     13.38 o 
   4   6   2      366.80      371.05     13.82 o 
   5   6   2     1926.82     2006.59     28.84 o 
   6   6   2        0.01       18.50     13.19 o 
   7   6   2     1279.46     1357.76     26.22 o 
   8   6   2       30.87       14.22     18.07 o 
   9   6   2      551.55      503.00     22.05 o 
  10   6   2        1.27        5.17     10.50 o 
  11   6   2      115.26      139.90     24.96 o 
  -9   7   2       40.05       40.87     32.14 o 
  -8   7   2       43.17       47.60     28.67 o 
  -7   7   2       75.50       80.71     35.28 o 
  -6   7   2      803.25      835.92     45.02 o 
  -5   7   2       77.21       94.96     14.52 o 
  -4   7   2     1456.32     1603.77     24.15 o 
  -3   7   2       32.73       34.48     13.35 o 
  -2   7   2        0.87        2.83      6.26 o 
  -1   7   2       27.30       40.59     12.46 o 
   0   7   2      167.95      189.50     13.67 o 
   1   7   2     1074.59     1182.14     21.00 o 
   2   7   2      912.04      915.84     25.68 o 
   3   7   2       11.16       -1.86      7.29 o 
   4   7   2      744.27      757.88     16.45 o 
   5   7   2      329.51      362.40     15.65 o 
   6   7   2      129.70      150.51     18.50 o 
   7   7   2       18.22       22.89     24.37 o 
   8   7   2      435.82      355.18     28.67 o 
   9   7   2       15.66        9.31     23.06 o 
  -7   8   2      698.39      714.29     51.74 o 
  -6   8   2       71.87       62.49     43.68 o 
  -5   8   2      141.48       87.59     24.54 o 
  -4   8   2      102.84      116.14     19.60 o 
  -3   8   2        0.60       10.14     15.85 o 
  -2   8   2      462.46      515.82     18.98 o 
  -1   8   2      752.57      809.50     21.31 o 
   0   8   2        2.07       -1.24     20.95 o 
   1   8   2       60.20       47.82     17.57 o 
   2   8   2      208.33      193.67     19.10 o 
   3   8   2       34.49       27.09     18.67 o 
   4   8   2       82.03       60.03     19.04 o 
   5   8   2      218.82      190.47     20.76 o 
   6   8   2      194.59      185.24     21.76 o 
   7   8   2      296.58      288.48     43.34 o 
  -3   9   2        1.15       19.48     22.81 o 
  -2   9   2       39.78       65.87     22.09 o 
  -1   9   2       49.03       43.81     21.82 o 
   0   9   2        9.04       18.90     21.63 o 
   1   9   2       36.89       22.24     22.18 o 
   2   9   2      142.48      138.34     21.40 o 
   3   9   2      179.67      176.58     22.39 o 
 -13   0   3      626.14      662.31     30.71 o 
 -11   0   3      240.03      321.75     22.67 o 
  -9   0   3     7707.63     7956.33     73.92 o 
  -7   0   3       93.58      196.21     19.49 o 
  -5   0   3        1.77       81.98     15.46 o 
  -3   0   3    67590.94    67160.91    548.32 o 
   1   0   3    27480.14    25296.55    294.99 o 
   3   0   3     4131.73     4064.68     27.55 o 
   5   0   3     4775.27     4344.21     32.25 o 
   7   0   3     1181.46     1050.27     20.16 o 
   9   0   3     1329.06     1241.21     22.51 o 
  11   0   3      337.12      382.28     22.06 o 
  13   0   3     1068.05     1205.08     34.12 o 
 -14   1   3      674.68      697.12     23.63 o 
 -13   1   3       64.46       77.52     18.03 o 
 -12   1   3     1873.39     2049.17     28.60 o 
 -11   1   3       66.54       70.68     14.30 o 
 -10   1   3       28.48       37.45     12.94 o 
  -9   1   3       78.56       94.65     11.86 o 
  -8   1   3     2781.07     2941.78     35.12 o 
  -7   1   3     5817.89     5856.79     60.48 o 
  -6   1   3    26628.50    27467.03    121.96 o 
  -5   1   3       27.16       16.19     10.32 o 
  -4   1   3    11747.38    11794.96    210.99 o 
  -3   1   3     1107.27     1176.14     19.82 o 
  -2   1   3     4286.12     4795.80     25.18 o 
  -1   1   3      922.16     1009.28     17.47 o 
   0   1   3    11229.82    11873.69    156.93 o 
   1   1   3     2629.67     2961.28     35.22 o 
   2   1   3     4632.96     5478.42     79.29 o 
   3   1   3     6865.09     6762.62     47.04 o 
   4   1   3     8760.63     8485.14     86.35 o 
   5   1   3        3.19        8.57      4.19 o 
   6   1   3       17.62       12.90      4.19 o 
   7   1   3      287.98      298.74      8.65 o 
   8   1   3      752.90      803.09     14.55 o 
   9   1   3      160.03      184.65     15.23 o 
  10   1   3     3682.73     3825.44     45.98 o 
  11   1   3       85.50       49.74     12.92 o 
  12   1   3      934.34      837.59     20.53 o 
  13   1   3       79.61       66.85     15.89 o 
  14   1   3      396.61      436.52     22.71 o 
 -14   2   3      119.48      102.80     21.17 o 
 -13   2   3        3.38       15.92     20.36 o 
 -12   2   3       71.20       58.17     16.53 o 
 -11   2   3     2446.04     2435.62     33.54 o 
 -10   2   3        3.36       43.72     12.88 o 
  -9   2   3     1635.88     1769.50     18.06 o 
  -8   2   3      604.80      521.21     13.12 o 
  -7   2   3     1936.27     1711.94     36.54 o 
  -5   2   3     3442.67     3369.35     28.90 o 
  -4   2   3     2031.01     2128.17     21.82 o 
  -3   2   3     5298.61     5788.34     33.49 o 
  -2   2   3     7941.08     7869.22     26.83 o 
  -1   2   3    14419.18    14560.52    101.21 o 
   0   2   3     2858.71     2800.36     56.78 o 
   1   2   3     1963.83     1868.65     31.58 o 
   2   2   3        0.66       21.87      5.01 o 
   3   2   3       25.43       44.27      5.15 o 
   4   2   3       33.50       66.41      5.05 o 
   5   2   3     2474.19     2402.27     27.08 o 
   6   2   3      751.57      850.81     18.73 o 
   7   2   3     3575.27     3581.49     44.13 o 
   8   2   3     1166.49     1057.95     16.97 o 
   9   2   3      695.44      598.71     15.03 o 
  10   2   3       30.29       14.28     10.30 o 
  11   2   3        0.83       21.82     12.76 o 
  12   2   3       10.09       17.63     12.57 o 
  13   2   3      284.48      275.30     17.17 o 
 -13   3   3      357.60      336.64     19.83 o 
 -12   3   3       33.80       32.00     17.16 o 
 -11   3   3      246.14      227.30     15.97 o 
 -10   3   3      203.70      196.20     14.51 o 
  -9   3   3      567.34      543.79     21.82 o 
  -8   3   3     3542.36     3626.83     24.52 o 
  -7   3   3     2045.37     2164.66     34.91 o 
  -6   3   3      237.87      299.12      8.67 o 
  -5   3   3     7886.11     8132.21     31.57 o 
  -4   3   3     7322.60     7326.50     63.14 o 
  -3   3   3     2147.77     2054.49     22.60 o 
  -2   3   3      692.14      613.40     10.08 o 
  -1   3   3      392.88      355.24      9.34 o 
   0   3   3      616.84      760.85     13.89 o 
   1   3   3     8111.71     8213.63     44.28 o 
   2   3   3     3194.38     3027.44     40.77 o 
   3   3   3     6240.55     6358.68     42.81 o 
   4   3   3      838.39      780.59     11.60 o 
   5   3   3     2908.22     2738.16     35.71 o 
   6   3   3     3604.05     3341.83     27.02 o 
   7   3   3      841.84      786.52     14.94 o 
   8   3   3     1212.69     1237.43     18.64 o 
   9   3   3      313.90      285.10     15.37 o 
  10   3   3      506.88      458.99     27.25 o 
  11   3   3     1280.83     1297.45     22.99 o 
  12   3   3      761.24      784.87     20.41 o 
  13   3   3      170.69      169.36     19.96 o 
 -13   4   3        0.60       10.52     28.90 o 
 -12   4   3      308.29      324.41     18.61 o 
 -11   4   3     1057.18      977.63     21.82 o 
 -10   4   3     1028.50      984.00     20.07 o 
  -9   4   3      202.25      210.21     17.77 o 
  -8   4   3       84.26       67.63     13.37 o 
  -7   4   3     1390.08     1394.00     17.49 o 
  -6   4   3        1.70        9.42      8.14 o 
  -5   4   3      325.94      416.34      9.23 o 
  -4   4   3     1030.34      869.95     18.43 o 
  -3   4   3      602.08      618.75     10.60 o 
  -2   4   3     7850.15     7516.19    173.03 o 
  -1   4   3     3144.36     2551.13    287.26 o 
   0   4   3     4189.26     4384.66     66.52 o 
   1   4   3       78.01       69.52      6.90 o 
   2   4   3     1710.47     1538.61     23.61 o 
   3   4   3     1275.76     1105.68     18.67 o 
   4   4   3      696.76      646.91     11.96 o 
   5   4   3     3059.29     2994.69     27.86 o 
   6   4   3     3133.47     2416.11    718.64 o 
   7   4   3      159.24      151.39     14.14 o 
   8   4   3     1263.09     1431.89     24.57 o 
   9   4   3      639.84      670.88     15.28 o 
  10   4   3       48.03       53.03     12.84 o 
  11   4   3       91.54       85.70     17.71 o 
  12   4   3      131.86      132.95     19.39 o 
 -12   5   3        2.83       -0.17      5.04 o 
 -11   5   3        0.75       15.46     34.27 o 
 -10   5   3       52.26       32.99     23.57 o 
  -9   5   3      181.13      208.98     34.94 o 
  -8   5   3      180.72      202.26     31.58 o 
  -7   5   3      893.24      848.87     27.55 o 
  -6   5   3        1.76       24.94     12.81 o 
  -5   5   3     2054.68     2062.29     31.94 o 
  -4   5   3       17.63        1.77     19.49 o 
  -3   5   3     3402.40     3029.19     26.89 o 
  -2   5   3      164.26      126.66     63.16 o 
  -1   5   3      234.54      237.46     51.90 o 
   0   5   3      502.99      445.15     23.48 o 
   1   5   3      999.90      940.33     14.96 o 
   2   5   3       53.04       52.15     10.65 o 
   3   5   3     3617.41     3669.78     27.56 o 
   4   5   3       12.29       26.26      5.64 o 
   5   5   3      429.97      424.97     15.29 o 
   6   5   3      158.32      152.06     10.02 o 
   7   5   3      338.04      302.27     13.12 o 
   8   5   3       31.97       33.25     12.99 o 
   9   5   3     1306.46     1219.29     23.37 o 
  10   5   3       10.82        8.51     13.57 o 
  11   5   3      603.10      656.47     22.87 o 
  12   5   3       18.04       16.52     28.20 o 
 -11   6   3       54.13       67.16     44.69 o 
 -10   6   3      459.49      467.34     46.37 o 
  -9   6   3       40.03       68.85     27.77 o 
  -8   6   3      572.24      530.42     28.69 o 
  -7   6   3      197.29      193.81     36.62 o 
  -6   6   3        1.08       15.46     29.57 o 
  -5   6   3      466.30      444.79     22.87 o 
  -4   6   3      815.33      827.69     19.75 o 
  -3   6   3      131.24      131.93     14.62 o 
  -2   6   3     1445.64     1402.87     17.83 o 
  -1   6   3      596.01      589.15     21.58 o 
   0   6   3     4551.36     5202.02     91.05 o 
   1   6   3      227.06      220.27     14.59 o 
   2   6   3      177.18      161.14      8.86 o 
   3   6   3      203.15      164.40     11.89 o 
   4   6   3      291.57      292.70     13.52 o 
   5   6   3        2.89       11.72     10.10 o 
   6   6   3     1800.43     1805.05     40.19 o 
   7   6   3        8.67        9.33     15.58 o 
   8   6   3      501.50      543.58     21.42 o 
   9   6   3       48.44       47.98     20.07 o 
  10   6   3      200.39      247.03     22.59 o 
  -9   7   3       38.28       10.85     33.49 o 
  -8   7   3      350.83      325.10     29.41 o 
  -7   7   3      252.24      254.00     26.84 o 
  -6   7   3       20.00       21.50     32.93 o 
  -5   7   3      560.06      600.28     25.02 o 
  -4   7   3      336.42      389.60     23.09 o 
  -3   7   3       93.06       92.74     15.95 o 
  -2   7   3      420.38      454.22     24.54 o 
  -1   7   3       49.47       43.86     14.99 o 
   0   7   3       22.85       24.61     14.34 o 
   1   7   3      153.05      203.60     16.66 o 
   2   7   3      505.68      493.40     16.28 o 
   3   7   3      937.85      825.14     30.26 o 
   4   7   3        6.45        9.14     11.96 o 
   5   7   3      211.10      228.67     14.87 o 
   6   7   3      388.11      364.10     23.58 o 
   7   7   3       54.68       29.14     24.85 o 
   8   7   3        7.02       19.96     21.97 o 
   9   7   3      195.24      246.44     23.94 o 
  -7   8   3       23.26       10.08     45.69 o 
  -6   8   3       51.60       38.97     40.99 o 
  -5   8   3      565.72      645.75     43.68 o 
  -4   8   3       43.08       37.53     19.84 o 
  -3   8   3      167.31      210.81     19.49 o 
  -2   8   3      535.69      657.05     24.30 o 
  -1   8   3      557.91      576.95     33.80 o 
   0   8   3      315.09      280.56     20.20 o 
   1   8   3        4.65       18.14     33.60 o 
   2   8   3      140.71      143.94     18.45 o 
   3   8   3       19.19       18.93     18.96 o 
   4   8   3       88.17       82.94     19.15 o 
   5   8   3       51.10       68.40     21.67 o 
   6   8   3      266.73      263.82     21.36 o 
  -3   9   3       69.76       52.87     22.38 o 
  -2   9   3       37.47       21.66     22.21 o 
  -1   9   3        3.39       -7.64     30.70 o 
   0   9   3       18.46        7.87     14.14 o 
   1   9   3       74.82       71.66     21.55 o 
   2   9   3       98.21      124.17     22.58 o 
 -14   0   4        7.19       18.07     29.38 o 
 -12   0   4      363.98      407.56     25.93 o 
 -10   0   4     2411.55     2403.12     52.75 o 
  -8   0   4     5676.89     5759.06     73.58 o 
  -6   0   4     2472.09     2689.18     40.99 o 
  -4   0   4      553.36      434.09     18.14 o 
   0   0   4     7066.43     8177.74     47.71 o 
   2   0   4      153.41      101.68      9.53 o 
   4   0   4     4018.01     3802.61     31.58 o 
   6   0   4     3232.13     2674.40     28.89 o 
   8   0   4     4135.26     4055.76     61.15 o 
  10   0   4      161.21      137.75     24.19 o 
  12   0   4      489.42      423.95     23.70 o 
  14   0   4      999.19      883.12     32.90 o 
 -14   1   4      205.73      233.31     21.06 o 
 -13   1   4      706.92      749.13     22.81 o 
 -12   1   4        6.44        6.08      8.63 o 
 -11   1   4      117.33      110.67     14.42 o 
 -10   1   4       82.51       77.59     13.04 o 
  -9   1   4     2195.95     2264.06     32.01 o 
  -8   1   4     5519.59     5290.77     55.81 o 
  -7   1   4     5616.36     5618.47    113.23 o 
  -6   1   4      310.29      240.56     17.47 o 
  -5   1   4    15760.70    15881.70    185.12 o 
  -4   1   4      463.72      312.43     11.58 o 
  -3   1   4      623.23      560.41     19.49 o 
  -2   1   4      922.69     1004.58     21.50 o 
  -1   1   4     2145.32     2280.76     14.82 o 
   0   1   4     2842.09     2851.01     29.23 o 
   1   1   4     9593.09     9509.37     93.81 o 
   2   1   4     9867.25     9366.08     66.92 o 
   3   1   4    11894.84    11891.18     35.56 o 
   4   1   4       77.26       91.86      8.51 o 
   5   1   4      478.06      420.17      9.07 o 
   6   1   4       60.68       41.97      5.48 o 
   7   1   4      798.68      875.02     11.27 o 
   8   1   4      301.47      250.41     12.77 o 
   9   1   4     2570.63     2471.63     23.82 o 
  10   1   4        7.35       -3.00      6.16 o 
  11   1   4     2248.26     2361.63     38.72 o 
  12   1   4      296.15      316.33     16.63 o 
  13   1   4      706.51      642.12     20.19 o 
  14   1   4        3.17        7.37     21.30 o 
 -14   2   4        0.08       15.48     21.32 o 
 -13   2   4        9.16        2.75     17.56 o 
 -12   2   4      292.28      280.85     17.13 o 
 -11   2   4      826.68      793.16     20.00 o 
 -10   2   4     1920.48     1900.85     24.60 o 
  -9   2   4       17.17       22.75     12.49 o 
  -8   2   4      772.32      820.84     21.14 o 
  -7   2   4     1068.30      858.38     16.23 o 
  -6   2   4       10.82       35.96      8.43 o 
  -5   2   4     1113.29     1089.93     36.86 o 
  -4   2   4     4961.08     5415.88     33.75 o 
  -3   2   4       57.52       60.59      8.66 o 
  -2   2   4     8684.29     9148.18     31.26 o 
  -1   2   4     6301.35     5675.62     23.78 o 
   0   2   4     9107.66     8719.42     66.63 o 
   1   2   4      800.43      722.67     10.11 o 
   2   2   4      126.54      176.18      7.47 o 
   3   2   4     1284.32     1244.91     15.01 o 
   4   2   4     1368.47     1428.05     19.07 o 
   5   2   4      647.23      499.18     17.09 o 
   6   2   4     5835.96     5541.05    100.79 o 
   7   2   4      912.64      944.40     15.54 o 
   8   2   4      684.06      658.57     33.17 o 
   9   2   4     1819.37     1860.89     22.30 o 
  10   2   4       19.52       34.61     11.58 o 
  11   2   4      233.40      244.05     14.22 o 
  12   2   4      367.20      349.56     19.65 o 
  13   2   4       29.78       21.19     16.77 o 
 -13   3   4      330.00      310.43     19.73 o 
 -12   3   4       36.84       45.55     17.28 o 
 -11   3   4        0.06        4.49     12.46 o 
 -10   3   4      140.36      122.24     13.95 o 
  -9   3   4       91.74       58.10     12.41 o 
  -8   3   4     3227.95     3321.98     52.54 o 
  -7   3   4     1878.48     1940.72     27.11 o 
  -6   3   4     4159.38     4133.59     57.42 o 
  -5   3   4     5509.30     5617.10     63.14 o 
  -4   3   4      274.17      248.00      7.76 o 
  -3   3   4     1821.80     1903.97     20.95 o 
  -2   3   4       18.22       25.80      8.17 o 
  -1   3   4     1588.42     1510.32     23.76 o 
   0   3   4     1159.42     1178.57     43.14 o 
   1   3   4     1291.63     1249.12     15.81 o 
   2   3   4     6612.23     6320.63     49.13 o 
   3   3   4     5172.93     5033.45     60.69 o 
   4   3   4     1535.44     1601.24     23.43 o 
   5   3   4      263.54      292.53      7.73 o 
   6   3   4      326.95      203.50     59.95 o 
   7   3   4      479.33      482.04     22.80 o 
   8   3   4     1087.60     1125.30     18.21 o 
   9   3   4     1015.07     1118.29     21.63 o 
  10   3   4      544.70      461.53     16.07 o 
  11   3   4     1166.10     1012.81     23.62 o 
  12   3   4      835.80      945.37     25.31 o 
  13   3   4       88.41       81.32     21.08 o 
 -13   4   4      322.15      323.02     30.79 o 
 -12   4   4       14.53       12.91     22.93 o 
 -11   4   4      736.32      754.54     21.12 o 
 -10   4   4      340.29      314.41     15.99 o 
  -9   4   4      560.79      456.92     15.28 o 
  -8   4   4       82.65       59.50     17.13 o 
  -7   4   4       12.67       15.69     13.15 o 
  -6   4   4        9.95       14.00      8.64 o 
  -5   4   4      398.94      410.85     20.66 o 
  -4   4   4      429.55      427.61     12.71 o 
  -3   4   4     3425.43     3201.53     24.82 o 
  -2   4   4     3516.45     3769.02     40.99 o 
  -1   4   4     2717.54     2600.53     32.25 o 
   0   4   4     1648.64     1620.80     17.76 o 
   1   4   4     2092.55     2143.36     34.04 o 
   2   4   4      389.45      387.10      8.54 o 
   3   4   4       29.70       51.16      5.07 o 
   4   4   4      393.74      425.87      8.18 o 
   5   4   4     2128.84     1998.39     22.89 o 
   6   4   4      484.34      481.01     12.51 o 
   7   4   4     2397.00     2441.83     41.03 o 
   8   4   4      677.61      585.70     15.92 o 
   9   4   4      122.21      124.62     11.74 o 
  10   4   4      517.28      471.78     16.85 o 
  11   4   4        2.47       22.82     15.78 o 
  12   4   4       48.19       36.25     20.30 o 
 -12   5   4      200.77      194.87     46.37 o 
 -11   5   4       54.29       54.43     42.33 o 
 -10   5   4      394.09      360.17     38.97 o 
  -9   5   4       69.06       43.01     35.61 o 
  -8   5   4      125.73      120.28     32.25 o 
  -6   5   4     3422.03     3405.04     42.16 o 
  -5   5   4        5.28       15.49     11.39 o 
  -4   5   4     1902.04     1757.62     29.23 o 
  -3   5   4       36.19       74.69     14.49 o 
  -2   5   4      107.96      130.30     11.35 o 
  -1   5   4      722.14      792.85     23.11 o 
   0   5   4     2885.36     2771.53     28.86 o 
   1   5   4      240.93      282.97      9.57 o 
   2   5   4      824.46      814.71     14.25 o 
   3   5   4      187.63      168.56      7.38 o 
   4   5   4     4862.29     4666.13     52.36 o 
   5   5   4       22.58       36.41      7.49 o 
   6   5   4        0.41       -0.07      6.78 o 
   7   5   4      231.28      235.18     11.58 o 
   8   5   4      192.32      146.10     12.15 o 
   9   5   4       72.37       49.34     13.20 o 
  10   5   4     1822.75     1967.30     46.45 o 
  11   5   4       70.38       58.47     20.37 o 
 -11   6   4      215.65      241.44     36.55 o 
 -10   6   4        6.94       22.49     32.23 o 
  -9   6   4      819.60      821.74     49.39 o 
  -8   6   4        2.11        5.01     22.12 o 
  -7   6   4      175.49      152.49     23.04 o 
  -6   6   4        3.40        3.33     19.33 o 
  -5   6   4        9.94        5.30     12.39 o 
  -4   6   4       42.95       37.36     13.33 o 
  -3   6   4     3585.29     3686.97     36.27 o 
  -2   6   4       51.38       43.54     10.82 o 
  -1   6   4      723.12      693.90     18.75 o 
   0   6   4        3.04       34.11     12.88 o 
   1   6   4     2208.50     2425.01     55.10 o 
   2   6   4       57.31       67.91      8.76 o 
   3   6   4      692.08      634.29     12.23 o 
   4   6   4       40.66       54.17     11.49 o 
   5   6   4      498.84      502.14     24.73 o 
   6   6   4        2.85        1.86      5.48 o 
   7   6   4     1296.48     1398.24     41.68 o 
   8   6   4       11.62       30.06     24.37 o 
   9   6   4       28.74       25.80     20.90 o 
  10   6   4       10.97       35.43     26.02 o 
  -9   7   4        1.12        2.31     15.18 o 
  -8   7   4      211.72      196.03     30.10 o 
  -7   7   4      254.82      246.87     27.45 o 
  -6   7   4      357.65      333.96     38.97 o 
  -5   7   4       82.85       66.71     20.63 o 
  -4   7   4      178.60      205.68     20.57 o 
  -3   7   4      193.47      207.64     16.65 o 
  -2   7   4      322.44      295.60     18.08 o 
  -1   7   4       28.98       31.89     15.38 o 
   0   7   4      300.68      322.09     22.91 o 
   1   7   4      571.56      696.58     21.97 o 
   2   7   4      765.84      770.57     18.31 o 
   3   7   4       24.52       15.76     10.70 o 
   4   7   4      476.13      466.90     17.03 o 
   5   7   4      293.41      290.42     15.73 o 
   6   7   4        3.00       23.56     18.12 o 
   7   7   4       69.50       76.98     20.52 o 
   8   7   4      166.21      137.69     28.58 o 
  -7   8   4      116.76      125.66     48.38 o 
  -5   8   4      541.05      642.39     45.69 o 
  -4   8   4      222.31      250.81     24.65 o 
  -3   8   4       72.32       40.84     19.25 o 
  -2   8   4      343.06      348.51     20.67 o 
  -1   8   4      970.69     1037.58     43.70 o 
   0   8   4      152.54      188.45     28.26 o 
   1   8   4       14.27       13.59     16.95 o 
   2   8   4        0.30       13.23     14.26 o 
   3   8   4        7.25       -3.77     14.56 o 
   4   8   4       45.58       47.53     19.53 o 
   5   8   4      317.41      254.46     21.43 o 
   6   8   4       53.76       51.91     21.99 o 
  -2   9   4      124.39      135.05     24.55 o 
  -1   9   4        1.17       17.04     22.60 o 
   0   9   4       19.00        8.70     14.47 o 
   1   9   4      186.93      170.49     22.83 o 
 -13   0   5      398.46      427.30     28.32 o 
 -11   0   5     1009.38     1030.67     30.31 o 
  -9   0   5     3779.71     3797.59     83.99 o 
  -7   0   5      234.26      281.52     55.44 o 
  -5   0   5        9.66       20.83     14.78 o 
   1   0   5    11457.51    10079.07    245.94 o 
   3   0   5     4621.47     5386.40     63.35 o 
   5   0   5    13063.30    13219.44     63.84 o 
   7   0   5     9122.83     7985.60   2059.89 o 
   9   0   5      343.88      297.70     14.34 o 
  11   0   5        8.90       31.58     27.55 o 
  13   0   5     2031.94     2097.11    151.53 o 
 -14   1   5      317.89      312.82     21.34 o 
 -13   1   5      125.61      128.59     18.66 o 
 -12   1   5      343.48      359.89     18.22 o 
 -11   1   5       81.24       57.02     14.67 o 
 -10   1   5      546.02      532.17     16.69 o 
  -9   1   5       33.17       34.37     11.74 o 
  -8   1   5     1314.53     1392.07     19.24 o 
  -7   1   5      801.91      718.01     19.20 o 
  -6   1   5     1672.33     1423.94     22.48 o 
  -5   1   5      503.26      526.63     15.49 o 
  -4   1   5     2604.35     2330.35     34.94 o 
  -3   1   5      111.94      133.72     14.78 o 
  -2   1   5        0.19       16.80     12.77 o 
  -1   1   5      424.84      496.92      9.79 o 
   0   1   5    26229.65    26128.72    248.57 o 
   1   1   5     5864.57     5951.15     20.06 o 
   2   1   5     8563.14     8529.17     53.34 o 
   3   1   5      971.04      937.70     11.06 o 
   4   1   5     7879.50     7484.74     52.75 o 
   5   1   5       50.24       58.90      8.04 o 
   6   1   5        4.20       29.56      6.69 o 
   7   1   5        0.49        3.77      6.63 o 
   8   1   5     1950.50     1979.53     24.02 o 
   9   1   5      251.57      294.55     14.32 o 
  10   1   5     4112.20     4341.50     36.94 o 
  11   1   5      106.75       80.11     15.78 o 
  12   1   5      984.37      859.73     24.82 o 
  13   1   5      142.80      171.01     16.36 o 
 -14   2   5      120.40      123.30     21.79 o 
 -13   2   5      354.16      340.77     19.65 o 
 -12   2   5      110.42      112.83     16.88 o 
 -11   2   5      886.53      926.52     21.21 o 
 -10   2   5      980.67      963.03     19.84 o 
  -9   2   5     1122.17     1103.39     18.93 o 
  -8   2   5       55.18       25.39     10.36 o 
  -7   2   5      715.05      718.29     16.10 o 
  -6   2   5      899.46     1017.33     16.63 o 
  -5   2   5     2852.45     2732.53     57.03 o 
  -4   2   5     3378.28     3085.14     23.59 o 
  -3   2   5     1775.46     1796.03     27.37 o 
  -2   2   5     2795.62     3029.66     28.86 o 
  -1   2   5     7192.26     6990.82     44.32 o 
   0   2   5     3715.52     2881.78     24.51 o 
   1   2   5     1499.73     1342.73     10.77 o 
   2   2   5      778.82      752.90      9.51 o 
   3   2   5     3895.83     4025.52     45.18 o 
   4   2   5        2.51       16.94      6.66 o 
   5   2   5     8018.56     8471.69     78.67 o 
   6   2   5     2888.83     2742.25     49.42 o 
   7   2   5     2568.21     2379.43     31.09 o 
   8   2   5     2194.49     2168.10     34.15 o 
   9   2   5      829.87      771.47     16.70 o 
  10   2   5        0.78        8.85     10.27 o 
  11   2   5      172.25      176.51     13.93 o 
  12   2   5      181.99      202.50     18.44 o 
  13   2   5      492.40      483.77     22.45 o 
 -13   3   5      248.13      237.42     19.85 o 
 -12   3   5       14.14       16.33     17.90 o 
 -11   3   5       36.78       26.11     15.62 o 
 -10   3   5      225.72      174.27     14.38 o 
  -9   3   5      268.94      235.13     14.78 o 
  -8   3   5     1508.99     1429.84     22.80 o 
  -7   3   5     2805.18     3035.59     26.74 o 
  -6   3   5     2175.28     2345.13     27.21 o 
  -5   3   5      339.01      238.76      9.06 o 
  -4   3   5      443.33      374.92     19.15 o 
  -3   3   5       12.19       16.45      5.24 o 
  -2   3   5      562.71      759.76     22.07 o 
  -1   3   5     1514.03     1415.07     24.05 o 
   0   3   5     2768.03     2940.40     36.76 o 
   1   3   5     2579.06     2710.62     68.57 o 
   2   3   5     6296.96     6016.29     97.82 o 
   3   3   5     8177.95     7872.84     48.73 o 
   4   3   5      158.11      193.64      7.41 o 
   5   3   5      374.94      365.97      9.32 o 
   6   3   5      265.56      210.59     12.03 o 
   7   3   5      156.24      179.77      9.65 o 
   8   3   5     2741.38     2665.82     30.02 o 
   9   3   5      890.46      890.08     18.13 o 
  10   3   5      797.03      728.31     19.40 o 
  11   3   5     1427.41     1279.16     27.39 o 
  12   3   5      484.51      456.09     21.46 o 
  13   3   5      217.53      213.06     21.66 o 
 -12   4   5      765.70      801.08     40.57 o 
 -11   4   5      503.07      440.72     24.85 o 
 -10   4   5      951.76     1017.54     28.19 o 
  -9   4   5       29.78        3.32      9.41 o 
  -8   4   5      608.74      652.19     18.04 o 
  -7   4   5      371.64      320.23     16.07 o 
  -6   4   5      173.20      199.77     10.79 o 
  -5   4   5      859.36      878.00     34.89 o 
  -4   4   5      660.93      602.14     24.53 o 
  -3   4   5      642.80      642.60     15.49 o 
  -2   4   5     4160.77     3743.43     32.82 o 
  -1   4   5      424.10      412.71     12.86 o 
   0   4   5     1207.64     1107.04     21.15 o 
   1   4   5      353.99      395.95      7.57 o 
   2   4   5       56.64       53.39      5.77 o 
   3   4   5      264.31      380.21     11.48 o 
   4   4   5     2903.24     2853.87     28.65 o 
   5   4   5     2431.38     2469.49     61.86 o 
   6   4   5     2875.26     3013.92     27.38 o 
   7   4   5       22.32        6.68      5.25 o 
   8   4   5     1129.43     1230.03     22.34 o 
   9   4   5      193.49      184.16     13.84 o 
  10   4   5       96.73       92.80     14.52 o 
  11   4   5      256.58      234.03     16.04 o 
  12   4   5      182.48      155.26     18.22 o 
 -12   5   5      100.45       18.81     49.05 o 
 -11   5   5      146.76      108.86     44.35 o 
 -10   5   5       44.22       42.33     38.97 o 
  -9   5   5      759.12      830.54     44.35 o 
  -8   5   5      205.70      182.10     32.25 o 
  -7   5   5     1008.99      860.11     39.65 o 
  -6   5   5       34.57       56.41     34.27 o 
  -5   5   5     3451.17     3498.81     27.62 o 
  -4   5   5      273.18      193.98    111.55 o 
  -3   5   5       93.71      151.23     15.01 o 
  -2   5   5      184.20      202.84     12.12 o 
  -1   5   5     1256.91     1226.13     30.36 o 
   0   5   5       43.36       56.42      5.88 o 
   1   5   5     4270.47     4144.96     41.02 o 
   2   5   5      482.34      494.37     11.14 o 
   3   5   5     1760.67     1955.53     22.09 o 
   4   5   5       78.56       89.60      7.23 o 
   5   5   5      821.39      771.29     12.49 o 
   6   5   5       30.17       27.19      8.42 o 
   7   5   5      354.84      398.77     15.91 o 
   8   5   5      433.67      416.75     13.71 o 
   9   5   5     1512.46     1431.80     30.38 o 
  10   5   5        0.07        2.01      7.16 o 
  11   5   5      766.00      851.14     21.88 o 
 -10   6   5      494.45      472.62     33.96 o 
  -9   6   5        1.17       13.97     32.07 o 
  -8   6   5      502.13      454.94     28.51 o 
  -7   6   5       73.14       51.64     24.22 o 
  -6   6   5      251.49      269.58     16.49 o 
  -5   6   5        1.53        0.76      8.40 o 
  -4   6   5      713.35      692.30     20.39 o 
  -3   6   5      104.97      124.60     13.92 o 
  -2   6   5     1702.04     1683.26     44.32 o 
  -1   6   5      246.54      290.93     23.75 o 
   0   6   5      141.42      142.92     14.42 o 
   1   6   5      129.92      122.23     11.35 o 
   2   6   5      101.73      117.54      9.07 o 
   3   6   5       91.17       81.66      8.64 o 
   4   6   5     1225.80     1235.51     20.41 o 
   5   6   5        6.98        6.37     11.58 o 
   6   6   5     1637.95     1626.67     36.89 o 
   7   6   5        0.76       20.77     14.89 o 
   8   6   5      371.41      460.09     20.29 o 
   9   6   5       59.74       56.39     25.17 o 
  10   6   5        0.01        8.97     28.20 o 
  -9   7   5      130.79      125.63     33.17 o 
  -8   7   5      175.44      176.41     31.47 o 
  -7   7   5      419.63      403.88     34.61 o 
  -6   7   5       59.79       71.23     36.96 o 
  -5   7   5      529.18      518.06     34.27 o 
  -4   7   5      686.20      706.04     26.88 o 
  -3   7   5       79.90      114.49     16.77 o 
  -2   7   5      423.91      474.23     19.37 o 
  -1   7   5      531.77      535.94     20.40 o 
   0   7   5       76.17       93.30     15.90 o 
   1   7   5     1275.87     1426.06     34.33 o 
   2   7   5      992.37     1051.23     26.99 o 
   3   7   5      560.47      466.81     21.02 o 
   4   7   5        2.57       -2.22     13.62 o 
   5   7   5        3.52        0.90     12.01 o 
   6   7   5      187.98      168.63     16.06 o 
   7   7   5      224.58      176.45     20.03 o 
   8   7   5      155.74      124.98     36.96 o 
  -6   8   5       14.32       21.50     42.33 o 
  -5   8   5       49.28       70.76     27.77 o 
  -4   8   5      402.56      450.65     26.82 o 
  -3   8   5       53.44       60.33     20.29 o 
  -2   8   5      199.90      180.93     19.87 o 
  -1   8   5      574.41      609.61     24.93 o 
   0   8   5       40.93       37.66     18.83 o 
   1   8   5       89.00       63.31     19.06 o 
   2   8   5      206.49      169.58     16.16 o 
   3   8   5       12.14        6.69     11.62 o 
   4   8   5      399.70      397.49     17.98 o 
   5   8   5      231.18      245.71     17.89 o 
   6   8   5      295.92      298.96     19.31 o 
 -14   0   6       28.20       33.04     30.03 o 
 -12   0   6     1021.81     1079.22     33.58 o 
 -10   0   6     1477.24     1420.81     31.53 o 
  -8   0   6     2248.97     2158.54     93.07 o 
  -6   0   6     4739.98     3706.43   2058.88 o 
   0   0   6     3331.78     3516.36     39.65 o 
   2   0   6     2256.50     2638.77     77.28 o 
   4   0   6     8092.37     8270.42    171.69 o 
   6   0   6    17745.63    18653.57     83.99 o 
   8   0   6     2629.91     2899.29     59.80 o 
  10   0   6       46.25      140.44     25.53 o 
  12   0   6      541.25      406.53     36.96 o 
 -14   1   6       19.31        0.55      2.65 o 
 -13   1   6      152.72      105.49     18.98 o 
 -12   1   6       16.66        0.54     12.10 o 
 -11   1   6        4.34        2.64     13.18 o 
 -10   1   6       46.38       46.85     13.13 o 
  -9   1   6     1914.14     1869.99     23.21 o 
  -8   1   6      149.63      103.43     11.50 o 
  -7   1   6     1529.24     1269.68     23.91 o 
  -6   1   6      423.39      411.91     20.83 o 
  -4   1   6      581.66      592.00     24.19 o 
  -3   1   6       72.73      135.74     17.47 o 
  -2   1   6      115.14      148.50     16.13 o 
  -1   1   6     5943.51     6333.90     75.26 o 
   0   1   6      361.76      361.98      9.79 o 
   1   1   6    23154.93    22273.48    120.23 o 
   2   1   6     6284.24     6306.48     99.64 o 
   3   1   6     8377.47     8318.38     43.63 o 
   4   1   6       88.49       92.84     10.43 o 
   5   1   6      544.59      492.27     11.23 o 
   6   1   6        2.49        1.87      3.92 o 
   7   1   6     2258.99     2362.14     25.29 o 
   8   1   6      481.15      471.09     24.72 o 
   9   1   6     3690.95     3449.69     52.08 o 
  10   1   6      113.75       84.64     18.51 o 
  11   1   6     2713.04     2736.96     45.12 o 
  12   1   6      579.05      513.14     21.52 o 
  13   1   6      128.94      138.37     19.95 o 
 -13   2   6       61.55       62.97     19.79 o 
 -12   2   6      539.81      531.43     19.68 o 
 -11   2   6      675.17      649.97     19.43 o 
 -10   2   6     1203.17     1188.56     24.38 o 
  -9   2   6      124.78      121.81     12.45 o 
  -8   2   6       64.39       77.93     10.98 o 
  -7   2   6      393.31      330.13     16.90 o 
  -6   2   6     1042.32      997.81     26.94 o 
  -5   2   6     2025.10     2033.50     27.99 o 
  -4   2   6     2624.91     2358.06     23.56 o 
  -3   2   6     3969.10     3984.07     26.81 o 
  -2   2   6    15955.71    16711.63    175.74 o 
  -1   2   6     2939.05     2756.71     17.29 o 
   0   2   6      342.00      237.99      7.86 o 
   2   2   6      577.99      731.99     15.26 o 
   3   2   6      134.26      187.17      5.70 o 
   4   2   6     9834.00    10490.54    156.57 o 
   5   2   6     4366.10     3625.97    321.48 o 
   6   2   6     5546.34     5428.64     27.45 o 
   7   2   6     1082.91     1121.70     31.85 o 
   8   2   6     1871.68     1844.18     42.05 o 
   9   2   6     1194.67     1181.22     21.31 o 
  10   2   6        9.78       34.83     12.64 o 
  11   2   6      725.13      719.95     22.72 o 
  12   2   6      296.97      340.28     19.85 o 
  13   2   6       79.41       38.05     21.24 o 
 -13   3   6      263.48      276.41     20.75 o 
 -12   3   6        8.48        8.50     12.62 o 
 -11   3   6       98.07       79.42     16.06 o 
 -10   3   6        1.33        3.67     17.28 o 
  -9   3   6       39.45       42.56     21.84 o 
  -8   3   6     2000.23     1997.86     25.56 o 
  -7   3   6     3317.98     3483.38     73.58 o 
  -6   3   6     1895.27     1826.43     33.60 o 
  -5   3   6      222.39      137.61     15.01 o 
  -4   3   6      881.67      893.03     24.86 o 
  -3   3   6     1399.13     1611.78     15.51 o 
  -2   3   6      225.31      299.07     25.53 o 
  -1   3   6     4739.70     4701.27     31.93 o 
   0   3   6     2175.39     2014.33     43.13 o 
   1   3   6     2281.06     2419.16     24.86 o 
   2   3   6     9445.04     9751.85    118.17 o 
   3   3   6     6562.92     5892.33     63.62 o 
   4   3   6     1431.44     1534.24     25.72 o 
   5   3   6      217.36      213.36     10.72 o 
   6   3   6       14.00       17.23      5.83 o 
   7   3   6      369.21      308.66     10.47 o 
   8   3   6     2298.67     2418.53     30.99 o 
   9   3   6     1350.44     1450.15     21.97 o 
  10   3   6     1583.89     1427.01     27.26 o 
  11   3   6      277.95      220.03     15.41 o 
  12   3   6      566.14      533.31     22.62 o 
 -12   4   6       13.15        5.38     47.04 o 
 -11   4   6      619.20      631.41     29.53 o 
 -10   4   6      396.91      379.01     25.50 o 
  -9   4   6      633.89      571.28     25.02 o 
  -8   4   6      362.22      290.52     98.11 o 
  -7   4   6       12.59        8.01     14.25 o 
  -6   4   6        7.52       13.44     25.53 o 
  -5   4   6      877.18      842.37     11.65 o 
  -4   4   6     1826.11     1811.97     35.95 o 
  -3   4   6     4063.47     4008.12     27.76 o 
  -2   4   6       42.23       20.22      9.87 o 
  -1   4   6     6091.94     5725.40     30.75 o 
   0   4   6      881.01      621.91     52.11 o 
   1   4   6       45.86       36.62      5.95 o 
   2   4   6     3609.58     3679.71     25.94 o 
   3   4   6     2481.11     2611.09     36.43 o 
   4   4   6       83.60      128.23      8.15 o 
   5   4   6     3183.06     3169.91     42.63 o 
   6   4   6     1303.63     1297.78     22.17 o 
   7   4   6     3483.71     3450.55     26.94 o 
   8   4   6       61.67       58.11     11.24 o 
   9   4   6      147.07      160.16     12.42 o 
  10   4   6        2.63       -5.01      9.38 o 
  11   4   6       29.03       26.72     16.87 o 
  12   4   6       62.30       76.60     18.80 o 
 -11   5   6       22.39       55.10     46.37 o 
 -10   5   6      211.10      141.78     39.65 o 
  -9   5   6        0.89       26.88     36.29 o 
  -8   5   6      701.82      776.78     41.66 o 
  -7   5   6      187.84      121.57     64.17 o 
  -6   5   6     2685.06     2621.71     40.99 o 
  -5   5   6      148.98      145.73     14.08 o 
  -4   5   6       42.29       21.22     12.93 o 
  -3   5   6      738.59      712.97     20.58 o 
  -2   5   6      418.53      377.09     14.53 o 
  -1   5   6      240.52      257.87     11.39 o 
   0   5   6     5702.60     5556.81     36.12 o 
   1   5   6      115.36      131.99     12.51 o 
   2   5   6     1401.66     1448.50     22.70 o 
   3   5   6      105.00       90.36      6.99 o 
   4   5   6     2753.52     2636.07     23.86 o 
   5   5   6      212.77      220.36      9.71 o 
   6   5   6      387.28      369.21     11.19 o 
   7   5   6       11.53        9.62     11.60 o 
   8   5   6      854.21      917.47     22.95 o 
   9   5   6       22.18       24.90     15.75 o 
  10   5   6     1220.34     1247.90     28.13 o 
  11   5   6        0.64       -2.62     13.67 o 
 -10   6   6       32.10       35.25     34.92 o 
  -9   6   6      404.39      395.89     32.05 o 
  -8   6   6       11.94       -3.43     13.78 o 
  -7   6   6       93.20       87.99     25.17 o 
  -6   6   6      233.45      245.94     20.82 o 
  -5   6   6      484.85      471.28     22.07 o 
  -4   6   6      103.31      106.20     14.94 o 
  -3   6   6     2627.74     2555.89     37.29 o 
  -2   6   6        0.02       43.95     13.68 o 
  -1   6   6      124.47      110.52     15.28 o 
   0   6   6     1151.09     1085.73     32.93 o 
   1   6   6      285.26      318.33     10.87 o 
   2   6   6       26.38       31.45      9.17 o 
   3   6   6     1636.76     1573.10     23.19 o 
   4   6   6       12.43       30.11     11.06 o 
   5   6   6     1389.85     1480.48     26.34 o 
   6   6   6       35.97       48.22     11.40 o 
   7   6   6     1203.34     1368.71     27.54 o 
   8   6   6        1.46       -0.10     21.10 o 
   9   6   6       18.64       18.02     21.01 o 
  -8   7   6      325.73      326.07     32.42 o 
  -7   7   6      500.11      470.37     45.02 o 
  -6   7   6      187.51      194.59     25.87 o 
  -5   7   6       15.84        6.52     22.39 o 
  -4   7   6       37.21       50.17     21.32 o 
  -3   7   6      179.13      189.19     21.32 o 
  -2   7   6      295.70      291.67     18.21 o 
  -1   7   6       90.03      113.52     16.79 o 
   0   7   6     1322.71     1339.24     42.14 o 
   1   7   6       42.44       67.08     13.02 o 
   2   7   6      793.54      819.18     22.99 o 
   3   7   6      296.21      289.79     16.88 o 
   4   7   6       97.54       93.29     14.59 o 
   5   7   6        1.05        1.58     15.66 o 
   6   7   6       56.73       52.43     16.05 o 
   7   7   6       18.22       20.83     23.53 o 
   8   7   6       90.73       46.37     36.96 o 
  -6   8   6       14.50       -6.05     13.44 o 
  -5   8   6      453.85      510.99     28.80 o 
  -4   8   6      356.84      365.62     27.21 o 
  -3   8   6       77.58       37.65     25.87 o 
  -2   8   6       43.20       47.88     20.29 o 
  -1   8   6      124.80      178.31     19.80 o 
   0   8   6      205.42      225.73     20.07 o 
   1   8   6      187.73      160.33     20.02 o 
   2   8   6        3.28       12.49     13.61 o 
   3   8   6      139.21      121.36     16.93 o 
   4   8   6       57.52       53.29     17.64 o 
   5   8   6      412.80      375.65     18.66 o 
 -13   0   7      328.48      328.48     28.21 o 
 -11   0   7     1369.20     1342.09     33.65 o 
  -9   0   7     1250.14     1107.11     30.57 o 
  -7   0   7      307.49      293.65     26.88 o 
  -1   0   7     5109.07     5305.11     52.41 o 
   1   0   7     1207.99     1078.29     66.86 o 
   3   0   7    14264.31    14572.63    136.87 o 
   5   0   7    14006.42    14337.26     92.73 o 
   7   0   7     5315.91     5414.64     73.92 o 
   9   0   7      107.90      133.72     25.53 o 
  11   0   7      420.56      403.85     35.61 o 
  13   0   7      880.03      916.88     42.00 o 
 -13   1   7      151.30      140.94     19.34 o 
 -12   1   7       33.02       33.44     17.28 o 
 -11   1   7      126.13      136.87     15.23 o 
 -10   1   7     1096.42     1042.53     20.53 o 
  -9   1   7        9.28       27.97     12.32 o 
  -8   1   7     3670.85     3761.80     39.24 o 
  -7   1   7     1420.06     1411.11     40.32 o 
  -3   1   7       75.21       77.95     18.14 o 
  -2   1   7     4959.20     5411.95     53.08 o 
  -1   1   7     1501.65     1470.60     48.38 o 
   0   1   7    54158.96    56582.77    365.43 o 
   1   1   7     6078.89     6710.29     52.93 o 
   2   1   7    15828.55    15788.29     91.38 o 
   3   1   7     1076.60      890.62     13.06 o 
   4   1   7     3554.73     2996.42     66.37 o 
   5   1   7       89.94       76.53      9.70 o 
   6   1   7     1236.85     1432.31     15.56 o 
   7   1   7      107.03      121.15     12.22 o 
   8   1   7     3545.45     3541.29     47.82 o 
   9   1   7      497.01      560.82     23.50 o 
  10   1   7     2495.58     2494.25     83.66 o 
  11   1   7       53.91       20.34     22.79 o 
  12   1   7        5.18       18.73     18.78 o 
  13   1   7        2.46       -1.53     16.33 o 
 -13   2   7      577.05      608.82     28.02 o 
 -12   2   7      115.28       98.31     17.58 o 
 -11   2   7      509.34      481.40     18.26 o 
 -10   2   7     1058.25     1020.11     27.38 o 
  -9   2   7      376.83      363.12     17.07 o 
  -8   2   7       88.36      114.71     13.72 o 
  -7   2   7      259.69      350.17     20.16 o 
  -6   2   7        4.97        9.41     23.52 o 
  -5   2   7     5804.81     5921.30     67.20 o 
  -4   2   7     6515.36     6638.28     67.20 o 
  -3   2   7    10111.23    10675.02     68.54 o 
  -2   2   7     1861.92     1964.62     28.24 o 
  -1   2   7     3950.80     3583.17     36.27 o 
   0   2   7     2308.58     1928.35     42.80 o 
   1   2   7       17.88       64.11      6.20 o 
   2   2   7     2802.45     2770.91     16.92 o 
   3   2   7     7428.19     7518.58     66.79 o 
   4   2   7      770.28      900.22     27.29 o 
   5   2   7     7272.31     7042.13    425.17 o 
   6   2   7     3386.39     3380.66     21.44 o 
   7   2   7     1654.32     1525.89     20.49 o 
   8   2   7      134.11      134.10     13.85 o 
   9   2   7       59.52       94.84     13.93 o 
  10   2   7        6.31        5.77     10.96 o 
  11   2   7      408.15      399.45     25.41 o 
  12   2   7      489.46      611.27     30.36 o 
 -13   3   7      162.84      143.65     25.41 o 
 -12   3   7        0.04       -9.08     26.50 o 
 -11   3   7       55.71       65.39     22.99 o 
 -10   3   7      178.35      198.02     17.13 o 
  -9   3   7      362.98      327.98     17.13 o 
  -8   3   7     1861.91     1718.86     24.66 o 
  -7   3   7     3353.81     3275.57    183.78 o 
  -6   3   7      759.05      817.10     36.29 o 
  -5   3   7      936.12      846.00     33.60 o 
  -4   3   7       69.22      131.14     10.69 o 
  -3   3   7      238.84      279.31     12.46 o 
  -2   3   7     4763.96     5018.00     37.24 o 
  -1   3   7     8963.66     8912.27     64.60 o 
   0   3   7     2246.50     2185.12     20.43 o 
   1   3   7     3892.17     3959.55     37.94 o 
   2   3   7     5792.97     5799.20     48.67 o 
   3   3   7     8879.83     8523.46     70.95 o 
   4   3   7      587.69      520.51     11.77 o 
   5   3   7      211.05      210.10      8.38 o 
   6   3   7        0.39       19.90      8.54 o 
   7   3   7      678.93      666.25     15.67 o 
   8   3   7     1934.72     1894.99     21.23 o 
   9   3   7     1771.61     1889.09     35.19 o 
  10   3   7       50.31       38.23     14.21 o 
  11   3   7      175.72      157.46     15.79 o 
  12   3   7      219.94      204.87     20.41 o 
 -12   4   7      617.40      617.10     32.62 o 
 -11   4   7      157.65      150.05     28.46 o 
 -10   4   7      474.90      479.55     27.12 o 
  -9   4   7      142.44       96.81     28.22 o 
  -8   4   7       11.93       17.39     16.43 o 
  -7   4   7        3.68        5.35     13.08 o 
  -6   4   7      956.51      681.13    314.14 o 
  -5   4   7     1347.56     1345.87     46.03 o 
  -4   4   7     4236.79     4244.37    107.85 o 
  -3   4   7      624.70      534.14     27.84 o 
  -2   4   7     6611.40     6352.15     57.12 o 
  -1   4   7      668.69      724.48     13.13 o 
   0   4   7      297.56      230.65     17.02 o 
   1   4   7      299.46      364.23      9.26 o 
   2   4   7      594.29      698.57      9.93 o 
   3   4   7      390.40      441.80     11.59 o 
   4   4   7     3907.28     3957.69     32.00 o 
   5   4   7     1507.78     1417.51     25.97 o 
   6   4   7     1959.07     1950.18     21.32 o 
   7   4   7        1.53       -0.70     10.75 o 
   8   4   7      520.14      590.34     14.65 o 
   9   4   7      389.78      336.04     13.87 o 
  10   4   7       30.64       45.17     14.38 o 
  11   4   7      195.18      179.00     16.06 o 
 -11   5   7        5.82       14.11     45.69 o 
 -10   5   7       43.29       66.52     43.01 o 
  -9   5   7     1297.23     1343.25     51.07 o 
  -8   5   7       21.61       57.97     23.23 o 
  -7   5   7      775.45      754.44     26.49 o 
  -6   5   7       26.72       54.43     26.88 o 
  -5   5   7      687.28      737.45     20.40 o 
  -4   5   7       47.84       40.76     14.22 o 
  -3   5   7     1448.28     1635.46     23.73 o 
  -2   5   7      117.60      128.05     13.03 o 
  -1   5   7     1047.93     1014.39     24.96 o 
   0   5   7      142.49      153.08      9.35 o 
   1   5   7     6506.61     6201.15     52.78 o 
   2   5   7       12.09       12.41      4.87 o 
   3   5   7      463.18      562.31     10.82 o 
   4   5   7       21.21       23.84      9.16 o 
   5   5   7      730.07      691.39     11.38 o 
   6   5   7       21.03       12.18      6.05 o 
   7   5   7      964.91     1029.46     28.10 o 
   8   5   7       10.72        9.61     12.14 o 
   9   5   7      368.86      322.26     17.96 o 
  10   5   7        4.45       -4.87     14.95 o 
 -10   6   7       34.70        7.39     84.67 o 
  -9   6   7        1.59       24.19     44.35 o 
  -8   6   7       91.20       86.97     28.02 o 
  -7   6   7      122.15      108.86     36.29 o 
  -6   6   7     2029.75     2155.27     61.15 o 
  -5   6   7       23.82       26.21     21.38 o 
  -4   6   7      622.09      562.43     19.17 o 
  -3   6   7       22.83       37.41     14.60 o 
  -2   6   7     2404.71     2347.96     43.91 o 
  -1   6   7      445.66      565.98     23.04 o 
   0   6   7       37.82       45.51     13.79 o 
   1   6   7        4.57       12.25      9.55 o 
   2   6   7       42.33       52.11      9.85 o 
   3   6   7       45.90       43.74      9.51 o 
   4   6   7     1602.29     1642.18     39.12 o 
   5   6   7      222.87      229.63     12.78 o 
   6   6   7      638.18      647.81     22.31 o 
   7   6   7       25.84       34.16     15.19 o 
   8   6   7      401.68      461.20     21.11 o 
   9   6   7       12.08       14.81     26.57 o 
  -8   7   7       74.10       83.45     33.60 o 
  -7   7   7       58.46       88.03     44.35 o 
  -6   7   7       58.65       70.46     25.74 o 
  -5   7   7       72.43       46.03     23.99 o 
  -4   7   7       13.65       29.57     22.81 o 
  -3   7   7       61.30       56.02     21.62 o 
  -2   7   7       67.97       95.79     23.85 o 
  -1   7   7      594.69      592.94     21.59 o 
   0   7   7       14.51       28.11     16.28 o 
   1   7   7     1033.83     1013.66     23.36 o 
   2   7   7      499.13      507.39     25.06 o 
   3   7   7      276.52      240.88     17.65 o 
   4   7   7        0.67        7.42     16.47 o 
   5   7   7       48.29       57.09     15.90 o 
   6   7   7       14.11        5.26     16.81 o 
   7   7   7        0.76        2.11     19.13 o 
  -5   8   7       42.80       53.44     29.45 o 
  -4   8   7      584.32      653.01     47.04 o 
  -3   8   7      214.97      265.65     26.82 o 
  -2   8   7        9.75       25.53     25.39 o 
  -1   8   7      276.19      274.33     20.47 o 
   0   8   7       24.45       32.58     20.34 o 
   1   8   7       13.40        9.89     15.23 o 
   2   8   7       45.57       25.10     15.70 o 
   3   8   7       15.75       27.69     17.60 o 
   4   8   7       51.52       46.39     18.18 o 
 -12   0   8     2157.76     2360.87     65.18 o 
 -10   0   8      430.45      442.82     36.29 o 
  -6   0   8    14333.99    13386.76    102.14 o 
   0   0   8      335.96      482.47     22.17 o 
   2   0   8      585.88      714.36     30.91 o 
   4   0   8    11416.54    10718.60    155.56 o 
   6   0   8     6854.03     7069.91     76.40 o 
   8   0   8     1020.96     1080.49     27.55 o 
  10   0   8     1700.72     1971.53     56.44 o 
  12   0   8      164.60      102.81     36.29 o 
 -13   1   8        0.72       11.77     21.47 o 
 -12   1   8        1.16       16.19     21.36 o 
 -11   1   8      661.28      600.68     35.97 o 
 -10   1   8      339.42      331.60     23.36 o 
  -9   1   8     4330.15     4473.90     72.57 o 
  -8   1   8      213.66      171.69     19.94 o 
  -7   1   8     3282.35     3299.99     56.44 o 
  -6   1   8      575.77      532.52    142.79 o 
  -2   1   8     5778.16     6196.13     54.43 o 
  -1   1   8     8405.62     8740.03     47.34 o 
   0   1   8      542.82      558.15     17.16 o 
   1   1   8    20205.35    19205.99     85.16 o 
   2   1   8       32.75       27.11      5.57 o 
   3   1   8      344.47      354.78     20.16 o 
   4   1   8        6.48       33.82      5.08 o 
   6   1   8      396.32      419.98     10.07 o 
   7   1   8     3980.62     4330.56     58.33 o 
   8   1   8      193.23      173.05     19.40 o 
   9   1   8     2226.51     2007.64     32.05 o 
  10   1   8       18.46       10.00     20.89 o 
  11   1   8      763.31      903.62     32.31 o 
  12   1   8       17.10       13.91     33.20 o 
 -13   2   8      295.84      277.00     24.82 o 
 -12   2   8      561.24      622.15     23.96 o 
 -11   2   8      762.94      670.03     47.71 o 
 -10   2   8      829.73      783.13     27.12 o 
  -9   2   8       61.64       63.47     21.58 o 
  -8   2   8      321.25      372.95     19.00 o 
  -7   2   8      420.03      464.43     62.83 o 
  -6   2   8     1271.41     1240.54     27.51 o 
  -4   2   8     8682.41     8809.38     79.96 o 
  -3   2   8     5040.16     4780.47     36.16 o 
  -2   2   8     5365.15     5431.48     54.76 o 
  -1   2   8     1010.61     1035.09     20.53 o 
   0   2   8      192.09      163.62      9.00 o 
   1   2   8      927.42     1133.26     11.50 o 
   2   2   8     2372.95     2592.26     42.09 o 
   3   2   8      403.49      350.93     16.01 o 
   4   2   8     6765.07     6700.81     48.89 o 
   5   2   8     2449.66     2371.22     36.41 o 
   6   2   8     4074.51     3856.18     27.25 o 
   7   2   8      108.94      126.40     11.62 o 
   8   2   8      127.15      121.12     12.10 o 
   9   2   8       62.92       48.92     13.25 o 
  10   2   8      128.10      138.78     16.57 o 
  11   2   8      273.74      245.68     18.84 o 
  12   2   8      794.35      750.46     25.30 o 
 -12   3   8        5.10        7.53     25.72 o 
 -11   3   8      303.58      298.41     23.74 o 
 -10   3   8      605.85      575.42     20.96 o 
  -9   3   8      372.78      374.64     19.92 o 
  -8   3   8     2325.26     2226.90     46.40 o 
  -7   3   8     2992.30     3101.26     39.78 o 
  -6   3   8     2178.76     2041.01     33.95 o 
  -5   3   8        3.23       20.10     16.61 o 
  -4   3   8      335.94      408.56     14.34 o 
  -3   3   8       34.38       58.20     10.46 o 
  -2   3   8     4091.11     4343.88     33.10 o 
  -1   3   8     1764.62     1611.58     19.37 o 
   0   3   8     4282.97     3865.90     64.43 o 
   1   3   8     1480.39     1637.06     16.74 o 
   2   3   8     2237.76     2096.41     48.64 o 
   3   3   8     8201.57     7731.71     46.41 o 
   4   3   8      123.30      152.67      6.85 o 
   5   3   8     1253.81     1163.13     44.68 o 
   6   3   8      802.00      820.36     14.08 o 
   7   3   8      310.63      275.43     15.39 o 
   8   3   8     1429.36     1451.80     32.98 o 
   9   3   8     1551.36     1686.61     32.52 o 
  10   3   8      183.81      178.91     13.69 o 
  11   3   8      145.01       81.10     15.30 o 
 -12   4   8       28.48       36.32     34.17 o 
 -11   4   8      489.43      440.04     30.58 o 
 -10   4   8      179.61      202.25     27.03 o 
  -9   4   8      295.12      245.26     19.55 o 
  -8   4   8      498.65      481.88     19.76 o 
  -7   4   8      601.07      547.40     22.95 o 
  -6   4   8       30.43        7.31     17.13 o 
  -5   4   8     3091.91     3197.54     47.71 o 
  -4   4   8      944.24     1007.33     40.32 o 
  -3   4   8     5194.67     5197.38    110.54 o 
  -2   4   8      469.68      399.67     14.71 o 
  -1   4   8     1600.23     1401.68     24.82 o 
   0   4   8      323.81      305.98     11.19 o 
   1   4   8      233.10      250.46     10.70 o 
   2   4   8     2895.05     2968.95     63.86 o 
   3   4   8     5410.59     5668.27     43.75 o 
   4   4   8       91.14      114.42      7.56 o 
   5   4   8     1037.50     1003.22     17.52 o 
   6   4   8     1468.77     1340.92     14.97 o 
   7   4   8      854.64      833.38     14.37 o 
   8   4   8       12.53       22.45     13.41 o 
   9   4   8        4.21        9.21      7.95 o 
  10   4   8        0.09        0.41      3.13 o 
  11   4   8      209.66      226.31     16.48 o 
 -11   5   8       84.79       86.01     49.05 o 
 -10   5   8      355.33      344.71     45.02 o 
  -9   5   8       43.07       86.01     39.65 o 
  -8   5   8     1605.76     1841.17     50.40 o 
  -7   5   8      168.04      198.40     22.32 o 
  -6   5   8      983.49      863.53     28.03 o 
  -5   5   8       16.46       26.83     15.90 o 
  -4   5   8       12.39       37.47     14.73 o 
  -3   5   8       56.56       64.30     18.17 o 
  -2   5   8      659.38      666.76     18.05 o 
  -1   5   8      105.16      115.70     10.72 o 
   0   5   8     4107.96     4182.78     43.74 o 
   1   5   8       57.24       69.41      9.31 o 
   2   5   8     1441.27     1368.22     18.42 o 
   3   5   8      311.88      301.85      9.86 o 
   4   5   8      205.21      207.55     12.86 o 
   5   5   8       11.77       11.53      8.96 o 
   6   5   8      986.51      888.49     13.80 o 
   7   5   8        0.17        6.13      9.16 o 
   8   5   8      616.94      680.33     18.62 o 
   9   5   8       98.15       75.38     17.12 o 
  10   5   8      666.25      730.78     20.93 o 
  -9   6   8       18.10       18.14     48.38 o 
  -8   6   8        2.21       40.33     30.13 o 
  -7   6   8       82.78       91.83     21.73 o 
  -6   6   8        1.31       37.94     19.91 o 
  -5   6   8     1559.58     1565.84     28.44 o 
  -4   6   8      271.71      288.51     18.12 o 
  -3   6   8     1380.77     1299.32     28.03 o 
  -2   6   8        0.64       13.63     14.60 o 
  -1   6   8      421.24      361.20     21.62 o 
   0   6   8      326.11      312.65     20.63 o 
   1   6   8      310.07      323.02     12.48 o 
   2   6   8       89.94       71.56     10.55 o 
   3   6   8     1238.73     1203.44     30.45 o 
   4   6   8        0.25       21.26     11.71 o 
   5   6   8     1249.47     1339.47     22.14 o 
   6   6   8        9.98       18.37     14.92 o 
   7   6   8      240.89      248.96     14.74 o 
   8   6   8       10.04       30.67     21.81 o 
  -7   7   8      236.20      197.56     45.69 o 
  -6   7   8      166.00      137.03     27.72 o 
  -5   7   8       94.33      112.32     25.17 o 
  -4   7   8      188.21      178.70     24.47 o 
  -3   7   8      270.38      255.40     27.89 o 
  -2   7   8      581.68      608.09     47.71 o 
  -1   7   8      438.34      443.03     32.25 o 
   0   7   8      813.33      814.82     40.48 o 
   1   7   8        7.70       17.00     13.97 o 
   2   7   8      485.43      508.45     17.07 o 
   3   7   8      336.74      330.90     16.31 o 
   4   7   8        9.13       26.72     15.31 o 
   5   7   8      116.61      100.51     18.23 o 
   6   7   8       23.17       17.75     16.98 o 
   7   7   8       13.34        2.24     11.37 o 
  -4   8   8      396.24      379.26     28.20 o 
  -3   8   8      102.76       82.48     26.29 o 
  -2   8   8       22.17       29.19     25.63 o 
  -1   8   8        1.68       11.80     39.58 o 
   0   8   8      128.64      163.80     20.96 o 
   1   8   8       26.49       44.79     21.20 o 
   2   8   8      139.91      140.78     18.09 o 
   3   8   8      102.54       97.08     18.37 o 
 -13   0   9     1262.98     1313.68     57.79 o 
 -11   0   9     1009.79     1123.51     49.72 o 
  -9   0   9       60.12       62.49     30.24 o 
  -7   0   9     1668.51     1604.64     46.37 o 
  -1   0   9        4.19       57.79     16.13 o 
   1   0   9       24.39       77.57     11.58 o 
   3   0   9    10978.70    10587.68     76.60 o 
   5   0   9    14114.03    14418.77    357.48 o 
   7   0   9     1230.98     1152.97     20.92 o 
   9   0   9       73.26       65.85     27.55 o 
  11   0   9     1054.47     1063.71     49.05 o 
 -13   1   9        9.23        9.41     48.38 o 
 -12   1   9      698.38      637.02     47.71 o 
 -11   1   9      407.19      451.56     41.66 o 
 -10   1   9     2621.83     2567.80     63.84 o 
  -9   1   9      119.80      167.32     31.58 o 
  -8   1   9     4560.10     4738.73     76.94 o 
  -7   1   9     1847.24     1892.14     34.21 o 
  -6   1   9      934.89      886.75     25.42 o 
  -5   1   9      251.88      274.07     28.56 o 
  -4   1   9       38.17       25.65     13.96 o 
  -1   1   9     2846.64     2577.41     30.64 o 
   0   1   9     4351.12     4156.24     46.61 o 
   1   1   9     1323.52     1198.55     14.82 o 
   2   1   9      933.78      896.96     12.22 o 
   3   1   9     1826.70     1589.62     28.11 o 
   4   1   9       50.07      145.20     15.37 o 
   5   1   9     1097.75     1132.61     19.86 o 
   6   1   9     1880.38     1792.02     36.46 o 
   7   1   9       26.86       26.19      8.85 o 
   8   1   9     3371.73     3447.98     40.74 o 
   9   1   9      482.22      514.82     16.25 o 
  10   1   9     1339.14     1344.59     36.27 o 
  11   1   9       38.64       21.32     24.69 o 
  12   1   9       60.81       90.10     28.02 o 
 -13   2   9      642.18      620.31     34.53 o 
 -12   2   9      177.15      146.72     30.62 o 
 -11   2   9      732.98      720.59     24.94 o 
 -10   2   9      743.09      714.51     31.94 o 
  -9   2   9        0.79       14.03     18.36 o 
  -8   2   9      640.30      630.27     25.87 o 
  -7   2   9      986.66     1103.66     23.52 o 
  -6   2   9       82.25       89.52     14.98 o 
  -5   2   9     6806.73     7078.92     63.16 o 
  -4   2   9     3947.92     4053.13     41.80 o 
  -3   2   9     2158.13     2084.62     22.94 o 
  -2   2   9      101.50      102.04     14.28 o 
  -1   2   9     1117.45     1112.58     22.32 o 
   0   2   9     1275.43     1242.83     23.18 o 
   1   2   9     2664.74     2842.24     39.15 o 
   2   2   9     4885.38     4654.35     41.29 o 
   3   2   9     5145.15     4948.80     56.64 o 
   4   2   9     2126.82     2297.06     36.66 o 
   5   2   9     2499.31     2444.15     32.63 o 
   6   2   9     4180.94     4192.22     55.94 o 
   7   2   9     1220.84     1245.74     21.98 o 
   8   2   9      361.83      367.92     14.84 o 
   9   2   9       23.37       27.93     12.50 o 
  10   2   9        1.96       -0.05      6.11 o 
  11   2   9      668.40      536.91     23.92 o 
  12   2   9      563.60      588.32     21.40 o 
 -12   3   9        0.11       22.17     45.69 o 
 -11   3   9      401.73      344.61     30.57 o 
 -10   3   9     1551.37     1546.96     37.87 o 
  -9   3   9     1020.70      974.38     38.97 o 
  -8   3   9     2084.66     1969.22     36.64 o 
  -7   3   9     1574.09     1574.64     27.82 o 
  -6   3   9      558.69      612.43     19.85 o 
  -5   3   9      344.68      307.56     16.34 o 
  -4   3   9        1.79       29.90     12.71 o 
  -3   3   9      489.45      477.68     19.82 o 
  -2   3   9      795.77      815.88     17.29 o 
  -1   3   9     2444.45     2446.92     19.59 o 
   0   3   9     3492.85     3254.71     35.69 o 
   1   3   9      998.96      948.21     19.79 o 
   2   3   9      368.69      397.62     11.44 o 
   3   3   9      330.40      334.65     15.93 o 
   4   3   9        0.10       21.08      7.47 o 
   5   3   9     1162.16     1173.44     15.64 o 
   6   3   9      860.66      848.67     28.25 o 
   7   3   9     1435.97     1473.90     31.13 o 
   8   3   9     1481.39     1375.35     26.16 o 
   9   3   9      794.30      873.57     26.19 o 
  10   3   9      335.65      327.98     14.75 o 
  11   3   9       39.53       44.19     18.31 o 
 -11   4   9        3.93       18.17     31.74 o 
 -10   4   9      214.75      215.56     28.40 o 
  -9   4   9        7.45       17.12     25.61 o 
  -8   4   9       11.44       20.69     19.10 o 
  -7   4   9      663.24      697.94     21.69 o 
  -6   4   9     1693.82     1731.32     26.87 o 
  -5   4   9       72.33       72.15     15.06 o 
  -4   4   9     2249.09     2317.90     82.99 o 
  -3   4   9     1534.50     1465.14     37.97 o 
  -2   4   9     3549.38     3491.79     46.70 o 
  -1   4   9       43.76       57.16     10.16 o 
   0   4   9      744.91      771.23     14.80 o 
   1   4   9      144.81      198.05     12.95 o 
   2   4   9     3587.83     3632.99     29.39 o 
   3   4   9      593.82      548.93     21.68 o 
   4   4   9     4727.19     4640.60     34.77 o 
   5   4   9       17.41       12.04      5.67 o 
   6   4   9      451.10      421.38     13.12 o 
   7   4   9        0.44       -2.03      2.58 o 
   8   4   9      272.70      344.79     13.60 o 
   9   4   9       12.99       19.10     14.21 o 
  10   4   9      483.43      489.24     18.27 o 
  -9   5   9     1954.07     1972.20     61.15 o 
  -8   5   9        6.30       45.25     26.84 o 
  -7   5   9      920.35      918.62     30.64 o 
  -6   5   9      408.48      387.60     18.98 o 
  -5   5   9      829.62      820.66     32.83 o 
  -4   5   9        0.08       18.69     15.74 o 
  -3   5   9      765.88      834.40     20.70 o 
  -2   5   9      203.65      209.88     15.10 o 
  -1   5   9     1164.91     1113.97     20.85 o 
   0   5   9      101.58       97.52     11.26 o 
   1   5   9     5091.66     4985.50     44.03 o 
   2   5   9        3.17       14.97     10.97 o 
   3   5   9      180.35      158.27     10.64 o 
   4   5   9      130.95      140.24      9.74 o 
   5   5   9      267.12      272.54     10.01 o 
   6   5   9      200.48      155.42     10.32 o 
   7   5   9     1867.26     1886.43     41.02 o 
   8   5   9       39.62       36.75     15.05 o 
   9   5   9      482.73      438.63     24.64 o 
  -9   6   9        8.41       21.50     46.37 o 
  -8   6   9       67.40       73.71     30.62 o 
  -7   6   9       14.76       44.21     23.14 o 
  -6   6   9     1290.67     1397.85     44.94 o 
  -5   6   9       11.13       42.86     19.30 o 
  -4   6   9      787.31      732.89     26.56 o 
  -3   6   9      184.61      214.09     17.48 o 
  -2   6   9      862.99      816.19     24.38 o 
  -1   6   9       31.00       29.15     18.56 o 
   0   6   9      559.13      480.32     17.17 o 
   1   6   9      415.97      464.30     14.61 o 
   2   6   9      616.71      616.19     16.87 o 
   3   6   9       16.39       12.22      9.22 o 
   4   6   9     1999.61     1889.30     29.50 o 
   5   6   9       50.41       72.15     14.29 o 
   6   6   9      106.61      121.05     17.17 o 
   7   6   9       72.73       75.19     15.44 o 
   8   6   9        7.80       36.49     22.77 o 
  -7   7   9      555.17      526.14     47.71 o 
  -6   7   9      118.34      112.89     28.27 o 
  -5   7   9      274.96      256.00     27.08 o 
  -4   7   9       64.36       43.19     24.58 o 
  -3   7   9      168.52      128.99     22.87 o 
  -2   7   9       51.56       82.73     23.01 o 
  -1   7   9      869.16      880.14     29.95 o 
   0   7   9      105.57      138.58     17.31 o 
   1   7   9      606.48      584.83     20.51 o 
   2   7   9        3.46       26.18     14.90 o 
   3   7   9       35.82       35.73     15.73 o 
   4   7   9        4.40       11.55     17.96 o 
   5   7   9      194.44      161.14     19.46 o 
   6   7   9       97.65       95.28     20.53 o 
  -3   8   9       80.52      106.92     28.99 o 
  -2   8   9        1.23       13.17     39.98 o 
  -1   8   9      138.19      118.61     26.97 o 
   0   8   9       59.14       63.52     25.35 o 
   1   8   9       53.70       31.63     24.86 o 
   2   8   9      161.81      131.52     18.45 o 
 -12   0  10     1147.45     1223.64     55.10 o 
 -10   0  10       66.83       71.23     34.94 o 
  -8   0  10      251.03      267.44     32.25 o 
  -6   0  10    17714.95    17915.09    127.67 o 
  -4   0  10     5941.81     4227.96     59.80 o 
   0   0  10     3366.52     3313.60    241.57 o 
   2   0  10     3647.55     3771.80     62.49 o 
   4   0  10    11486.13    10875.65    106.91 o 
   6   0  10      208.64      191.51     15.66 o 
   8   0  10       55.77       47.50     14.93 o 
  10   0  10     2235.43     2485.36     91.72 o 
 -12   1  10        9.07       32.25     43.01 o 
 -11   1  10      343.12      294.37     28.02 o 
 -10   1  10        5.39       39.06     24.69 o 
  -9   1  10     2859.04     2887.27     44.90 o 
  -8   1  10       90.52       97.27     21.38 o 
  -7   1  10     1775.93     1818.74     35.15 o 
  -6   1  10      404.05      493.20     25.53 o 
  -5   1  10        6.94       35.80     17.34 o 
  -4   1  10      186.83      228.92     18.29 o 
  -3   1  10     7233.86     7691.98    104.15 o 
  -2   1  10      905.18      984.48     48.38 o 
  -1   1  10     5030.81     4375.10    456.62 o 
   0   1  10      495.53      381.07     75.52 o 
   1   1  10    10781.11    10056.02     48.36 o 
   2   1  10      300.57      342.07      8.88 o 
   3   1  10      109.22      166.67     14.32 o 
   4   1  10       83.30       73.85      8.58 o 
   5   1  10      424.06      515.61     19.17 o 
   6   1  10      495.57      494.17     12.28 o 
   7   1  10     1029.74     1025.21     20.10 o 
   8   1  10        8.56        1.51      9.05 o 
   9   1  10      342.17      293.04     14.21 o 
  10   1  10       93.44      117.35     18.05 o 
  11   1  10      250.69      366.65     23.14 o 
 -12   2  10      481.17      454.24     43.68 o 
 -11   2  10       57.94       56.56     28.50 o 
 -10   2  10       84.17      119.70     20.93 o 
  -9   2  10       91.01      131.94     21.28 o 
  -8   2  10     1436.28     1580.37     28.57 o 
  -7   2  10     3492.75     3680.42     60.48 o 
  -6   2  10     2186.33     2219.73     34.94 o 
  -5   2  10      404.19      414.78     17.82 o 
  -4   2  10     9547.29     9671.95     52.31 o 
  -3   2  10     3118.87     2996.66     30.11 o 
  -2   2  10     1015.55     1066.44     20.30 o 
  -1   2  10       22.00       26.11     12.06 o 
   0   2  10      894.12     1080.85     22.48 o 
   1   2  10      410.72      563.75      9.69 o 
   2   2  10     2168.65     2184.05     15.69 o 
   3   2  10     8250.98     8045.38     59.75 o 
   4   2  10      554.08      494.76      9.53 o 
   5   2  10      304.30      303.15     16.79 o 
   6   2  10     1218.33     1216.19     15.78 o 
   7   2  10       20.11       10.85     13.16 o 
   8   2  10      501.11      456.05     16.68 o 
   9   2  10      536.66      604.08     16.73 o 
  10   2  10      493.66      489.23     25.67 o 
  11   2  10      196.70      159.79     22.70 o 
 -12   3  10        9.14        8.74     46.37 o 
 -11   3  10      891.03      843.31     47.04 o 
 -10   3  10      601.73      598.82     25.11 o 
  -9   3  10      619.64      636.35     24.01 o 
  -8   3  10      135.67      153.65     19.25 o 
  -7   3  10     1136.85     1202.35     29.51 o 
  -6   3  10      870.19      791.78     37.29 o 
  -5   3  10      408.67      534.40     19.45 o 
  -4   3  10      898.31      860.88     24.97 o 
  -3   3  10      374.21      382.64     16.37 o 
  -2   3  10     1015.77      932.42     24.65 o 
  -1   3  10     5553.93     5246.74     52.72 o 
   0   3  10     5728.96     5569.74     46.71 o 
   1   3  10       32.77       22.22      9.07 o 
   2   3  10      513.62      529.80     11.53 o 
   3   3  10     1068.88      960.00     19.17 o 
   4   3  10      243.75      246.32     12.12 o 
   5   3  10      920.58      928.41     37.73 o 
   6   3  10      956.26     1004.32     25.61 o 
   7   3  10      323.23      322.37     15.75 o 
   8   3  10      628.83      633.48     16.75 o 
   9   3  10      787.37      775.97     20.82 o 
  10   3  10       64.05       78.36     15.26 o 
 -11   4  10       94.34       76.35     32.77 o 
 -10   4  10       41.74       25.49     29.92 o 
  -9   4  10      275.18      304.91     22.57 o 
  -8   4  10      529.20      490.01     22.09 o 
  -7   4  10      470.55      423.91     20.79 o 
  -6   4  10       34.61       37.51     17.40 o 
  -5   4  10     2881.35     2959.55     33.22 o 
  -4   4  10      730.75      735.01     20.34 o 
  -3   4  10     1849.72     1875.90     62.83 o 
  -2   4  10      207.46      160.23     14.42 o 
  -1   4  10      233.46      223.36     15.52 o 
   0   4  10      137.11      169.20     10.18 o 
   1   4  10     1815.59     1732.19     20.50 o 
   2   4  10       91.05       94.58     10.64 o 
   3   4  10     1164.47     1213.12     15.05 o 
   4   4  10      241.20      231.35     12.22 o 
   5   4  10     1705.45     1657.42     23.84 o 
   6   4  10      436.05      402.27     13.72 o 
   7   4  10       87.73       79.93     11.84 o 
   8   4  10       47.29       49.09     12.73 o 
   9   4  10      469.83      367.11     15.51 o 
  10   4  10       24.96       12.05     18.56 o 
 -10   5  10      305.05      253.33     47.71 o 
  -9   5  10       33.79        5.38     43.68 o 
  -8   5  10      829.52      839.13     49.39 o 
  -7   5  10      222.82      205.71     26.08 o 
  -6   5  10       43.23       53.25     19.17 o 
  -5   5  10        8.40       21.45     19.70 o 
  -4   5  10       13.66       20.37     16.27 o 
  -3   5  10      179.21      222.51     16.90 o 
  -2   5  10     3281.27     3182.83     50.58 o 
  -1   5  10        1.71       11.04     13.39 o 
   0   5  10     1040.59     1091.48     27.74 o 
   1   5  10       79.80      100.09     14.55 o 
   2   5  10     2438.97     2370.57     24.86 o 
   3   5  10        0.63        3.00      6.45 o 
   4   5  10       66.56       64.65     10.25 o 
   5   5  10      134.27      139.77     10.92 o 
   6   5  10      407.56      393.22     14.86 o 
   7   5  10       35.37       30.94     13.30 o 
   8   5  10     1243.33     1356.68     22.05 o 
   9   5  10       50.83       25.70     17.52 o 
  -8   6  10       42.42       39.65     32.31 o 
  -7   6  10       72.82       83.00     25.17 o 
  -6   6  10       34.99       38.14     23.12 o 
  -5   6  10     1351.86     1387.18     31.61 o 
  -4   6  10      243.02      261.54     19.87 o 
  -3   6  10      212.90      185.31     18.23 o 
  -2   6  10      166.34      190.45     17.79 o 
  -1   6  10      381.80      391.03     68.20 o 
   0   6  10      156.59      149.82     13.20 o 
   1   6  10       33.22       16.73     12.11 o 
   2   6  10      268.26      256.84     13.64 o 
   3   6  10      392.03      332.75     13.40 o 
   4   6  10       21.63       26.63     14.53 o 
   5   6  10      773.13      814.19     22.87 o 
   6   6  10      236.85      209.23     16.23 o 
   7   6  10       17.94       22.57     21.18 o 
  -6   7  10       22.63        7.15     18.81 o 
  -5   7  10      168.56      149.12     27.93 o 
  -4   7  10       93.93       69.75     27.03 o 
  -3   7  10        4.67      -15.46     52.41 o 
  -2   7  10      312.29      284.31     24.11 o 
  -1   7  10      467.33      482.73     27.24 o 
   0   7  10      842.60      857.44     36.27 o 
   1   7  10        5.59       19.82     18.32 o 
   2   7  10      355.42      351.54     19.04 o 
   3   7  10      143.66      110.63     18.17 o 
   4   7  10       31.54       30.60     19.52 o 
   5   7  10       12.88        5.83     20.86 o 
 -11   0  11      843.13      846.00     49.05 o 
  -9   0  11     1932.19     1977.57     57.12 o 
  -7   0  11     1986.91     1937.93     51.74 o 
  -5   0  11     9940.50     9973.21     97.43 o 
  -3   0  11      446.96      490.53     28.89 o 
  -1   0  11      139.20      114.84     22.17 o 
   1   0  11     6840.59     6537.51     41.49 o 
   3   0  11     1997.15     2109.94     37.70 o 
   5   0  11      410.27      445.19     52.08 o 
   7   0  11     1023.82     1136.85     26.93 o 
   9   0  11      327.94      208.92     25.13 o 
  11   0  11     1871.23     2233.47     47.96 o 
 -12   1  11      182.52      178.02     32.30 o 
 -11   1  11       43.99       20.29     29.69 o 
 -10   1  11      917.89      910.57     34.21 o 
  -9   1  11      202.96      205.35     24.94 o 
  -8   1  11     3009.70     3273.42     91.05 o 
  -7   1  11      253.86      269.79     22.81 o 
  -6   1  11       23.30       34.94     19.48 o 
  -5   1  11      325.43      331.76     21.11 o 
  -4   1  11      114.70      146.31     17.81 o 
  -3   1  11        0.30       22.64     11.55 o 
  -2   1  11     9918.20     9692.63     96.79 o 
  -1   1  11      771.78      674.45     12.12 o 
   0   1  11     3576.99     3508.42     32.54 o 
   1   1  11        1.70       42.81      9.44 o 
   2   1  11     1854.67     1748.34     20.35 o 
   3   1  11       14.26        9.66      4.11 o 
   4   1  11     1097.41     1164.98     15.91 o 
   5   1  11       72.94       81.09      9.48 o 
   6   1  11      572.05      531.65     16.52 o 
   7   1  11        3.68        1.84      8.25 o 
   8   1  11     1567.05     1795.26     37.72 o 
   9   1  11      832.35      836.57     22.69 o 
  10   1  11      140.62      141.88     18.73 o 
  11   1  11        1.94        4.27     18.40 o 
 -12   2  11      155.38      137.73     33.97 o 
 -11   2  11        8.09       29.30     24.42 o 
 -10   2  11        1.97       11.21     16.58 o 
  -9   2  11        6.04       22.83     20.17 o 
  -8   2  11     3139.88     3076.42     41.13 o 
  -7   2  11     1397.43     1410.06     27.77 o 
  -6   2  11     1004.43     1058.76     24.40 o 
  -5   2  11     5077.52     5158.14     42.36 o 
  -4   2  11       49.41       32.48     12.41 o 
  -3   2  11     1826.90     1826.93     26.11 o 
  -2   2  11        1.24       10.14     10.98 o 
  -1   2  11       30.92       72.76      8.92 o 
   0   2  11        0.54       22.95      8.26 o 
   1   2  11     1580.52     1680.75     26.07 o 
   2   2  11     2713.61     2705.04     22.56 o 
   3   2  11     2683.30     2617.76     20.89 o 
   4   2  11      149.65      120.18      9.93 o 
   5   2  11      397.63      409.62     16.03 o 
   6   2  11       80.31       39.58      9.83 o 
   7   2  11      115.21      140.84     13.43 o 
   8   2  11      146.14      148.37     13.34 o 
   9   2  11     1069.82     1072.19     29.39 o 
  10   2  11       88.17       65.67     19.36 o 
 -11   3  11      549.48      476.50     32.48 o 
 -10   3  11      593.99      623.72     27.37 o 
  -9   3  11      506.20      480.96     33.93 o 
  -8   3  11        8.58       10.29     20.12 o 
  -7   3  11      322.11      310.74     20.19 o 
  -6   3  11     1032.64     1116.74     26.46 o 
  -5   3  11       71.46       89.02     16.65 o 
  -4   3  11     1954.23     2018.00     47.17 o 
  -3   3  11     1130.78     1052.27     43.68 o 
  -2   3  11      892.88      966.55     26.34 o 
  -1   3  11     1823.83     1786.31     27.79 o 
   0   3  11     5199.69     4877.09     23.80 o 
   1   3  11      315.17      298.30     13.69 o 
   2   3  11       50.24       22.23      8.94 o 
   3   3  11      722.19      753.68     12.61 o 
   4   3  11       52.34       54.52      9.34 o 
   5   3  11      125.33      148.90     10.31 o 
   6   3  11     3353.02     3540.59    104.49 o 
   7   3  11      720.03      774.97     16.23 o 
   8   3  11       43.78       36.77     14.14 o 
   9   3  11      690.99      785.43     19.02 o 
  10   3  11       15.32        7.25     22.26 o 
 -10   4  11      143.10      123.31     31.32 o 
  -9   4  11      560.89      562.02     24.92 o 
  -8   4  11      264.02      254.66     26.13 o 
  -7   4  11      377.61      425.33     21.81 o 
  -6   4  11     2410.73     2310.89     32.83 o 
  -5   4  11       23.71        9.37     17.66 o 
  -4   4  11     1448.17     1483.79     28.64 o 
  -3   4  11     2233.37     2288.47     47.71 o 
  -2   4  11       63.71       75.23     14.42 o 
  -1   4  11       30.62       26.00     11.49 o 
   0   4  11      530.16      551.92     14.75 o 
   1   4  11       38.57       32.30     10.92 o 
   2   4  11       49.66       71.57     11.05 o 
   3   4  11     2264.84     2284.29     25.09 o 
   4   4  11     2083.42     2003.36     19.32 o 
   5   4  11        9.77        8.26      7.53 o 
   6   4  11       53.78       63.84     12.59 o 
   7   4  11       41.13       39.94     12.73 o 
   8   4  11      145.08      119.90     13.48 o 
   9   4  11      587.03      514.32     17.21 o 
  -9   5  11      553.79      632.31     49.05 o 
  -8   5  11        0.32       12.88     30.58 o 
  -7   5  11       15.56       17.55     22.52 o 
  -6   5  11        1.74       -4.87     17.29 o 
  -5   5  11        2.64       15.02     18.68 o 
  -4   5  11       13.77       11.59     15.36 o 
  -3   5  11     1636.45     1723.68     64.84 o 
  -2   5  11      324.11      355.27     18.07 o 
  -1   5  11      685.53      613.53     19.79 o 
   0   5  11      103.55       79.40     12.57 o 
   1   5  11     2017.51     1968.79     23.77 o 
   2   5  11       27.55       49.52     12.55 o 
   3   5  11        6.10       17.84      8.12 o 
   4   5  11       53.01       35.37     11.20 o 
   5   5  11      318.44      332.93     16.57 o 
   6   5  11       52.52       25.12     14.30 o 
   7   5  11     1202.78     1190.31     23.91 o 
   8   5  11       10.41        9.34     20.29 o 
  -8   6  11      123.40      110.20     33.43 o 
  -7   6  11       77.78       77.73     26.69 o 
  -6   6  11      506.14      539.16     25.32 o 
  -5   6  11        4.79       19.49     15.84 o 
  -4   6  11      756.07      707.56     26.61 o 
  -3   6  11      226.59      219.02     19.74 o 
  -2   6  11      415.15      418.27     30.32 o 
  -1   6  11      512.74      500.33     25.99 o 
   0   6  11        2.24       14.60     17.86 o 
   1   6  11       94.73       72.30     15.63 o 
   2   6  11      430.65      404.48     15.48 o 
   3   6  11       15.16        4.00      5.18 o 
   4   6  11      887.54      920.44     35.59 o 
   5   6  11        0.08       16.10     16.08 o 
   6   6  11      146.46      165.48     20.08 o 
  -5   7  11      221.12      199.52     32.11 o 
  -4   7  11      127.03      101.79     30.03 o 
  -3   7  11      116.72       95.22     29.90 o 
  -2   7  11        0.23        3.35     20.23 o 
  -1   7  11      784.82      773.88     24.67 o 
   0   7  11      446.16      432.57     20.82 o 
   1   7  11      240.87      253.29     19.89 o 
   2   7  11        1.04        0.63      3.95 o 
   3   7  11       15.17        8.51     19.34 o 
   4   7  11        0.82        1.10     12.26 o 
 -12   0  12      181.41      213.01     48.38 o 
 -10   0  12       51.27       33.60     39.65 o 
  -8   0  12      210.02      194.87     33.60 o 
  -6   0  12      240.09      205.62     31.58 o 
  -4   0  12     1405.77     1471.59     43.01 o 
  -2   0  12        1.56       41.59     14.69 o 
   0   0  12     3471.43     3647.20     34.64 o 
   2   0  12     6312.64     6145.90     54.09 o 
   4   0  12     3571.48     3365.86     55.27 o 
   6   0  12     1537.31     1939.70    159.59 o 
   8   0  12      613.18      766.96    142.12 o 
  10   0  12     1133.27     1178.38     38.62 o 
 -11   1  12      865.90      889.01     36.80 o 
 -10   1  12      686.40      636.52     32.30 o 
  -9   1  12     1009.31     1048.35     47.04 o 
  -8   1  12      162.62      150.82     24.22 o 
  -7   1  12      817.43      831.91     59.47 o 
  -6   1  12     1421.83     1460.27     33.48 o 
  -5   1  12        2.31       -4.03     12.77 o 
  -4   1  12      771.73      772.12     25.42 o 
  -3   1  12     1199.26     1157.69     18.96 o 
  -2   1  12       41.39       59.09      9.74 o 
  -1   1  12     4227.62     4306.61     31.92 o 
   0   1  12     1378.38     1420.49     17.94 o 
   1   1  12     2718.44     2864.16     26.29 o 
   2   1  12      354.29      333.93      8.05 o 
   3   1  12      149.07      177.92      9.64 o 
   4   1  12      722.15      644.40     13.90 o 
   5   1  12     3438.49     3722.40     38.41 o 
   6   1  12     1101.57     1144.10     36.93 o 
   7   1  12     4735.51     4830.53     34.88 o 
   8   1  12      477.81      467.12     16.49 o 
   9   1  12     1284.23     1323.14     32.38 o 
  10   1  12      144.69      178.24     19.96 o 
 -11   2  12       56.51       52.66     26.24 o 
 -10   2  12       59.07       62.65     23.76 o 
  -9   2  12        2.95       15.10     21.98 o 
  -8   2  12       47.58       43.52     19.64 o 
  -7   2  12      782.36      824.27     24.79 o 
  -6   2  12      706.68      739.91     24.53 o 
  -5   2  12     1056.64     1061.23     24.52 o 
  -4   2  12      348.68      370.86     14.34 o 
  -3   2  12      944.94      997.07     18.18 o 
  -2   2  12       41.50       65.91     11.15 o 
  -1   2  12      987.63     1005.33     15.62 o 
   0   2  12     2400.99     2270.36     34.41 o 
   1   2  12       76.96      110.04      9.07 o 
   2   2  12     2984.00     2870.60     28.75 o 
   3   2  12     2583.62     2536.43     23.41 o 
   4   2  12     4213.26     4192.81     28.84 o 
   5   2  12        0.35       -1.49     11.45 o 
   6   2  12       84.09      143.32     11.04 o 
   7   2  12      676.15      762.39     22.89 o 
   8   2  12      221.20      216.58     16.28 o 
   9   2  12      395.44      503.90     21.01 o 
  10   2  12      654.26      662.02     27.37 o 
 -11   3  12      115.25      110.64     34.39 o 
 -10   3  12      658.61      663.77     44.01 o 
  -9   3  12      398.35      473.02     24.53 o 
  -8   3  12      656.10      644.03     34.28 o 
  -7   3  12      258.82      270.81     20.63 o 
  -6   3  12      197.29      229.31     14.81 o 
  -5   3  12      275.38      257.91     14.21 o 
  -4   3  12      658.96      640.29     16.75 o 
  -3   3  12      586.06      577.49     15.91 o 
  -2   3  12      944.27      810.98     26.82 o 
  -1   3  12      449.07      444.53     14.15 o 
   0   3  12     1848.81     1909.50     25.04 o 
   1   3  12      452.40      457.05     13.59 o 
   2   3  12       15.09       17.32     10.71 o 
   3   3  12      563.15      565.34     12.86 o 
   4   3  12       74.18       73.31     12.83 o 
   5   3  12     2061.99     1997.26     24.12 o 
   6   3  12     1751.68     1957.27     46.35 o 
   7   3  12      237.83      234.92     12.61 o 
   8   3  12     1171.47     1173.43     22.63 o 
   9   3  12      138.79      103.79     16.75 o 
 -10   4  12      122.97      111.98     33.65 o 
  -9   4  12       18.40       21.00     26.26 o 
  -8   4  12       35.55       34.09     28.24 o 
  -7   4  12      453.45      346.00     21.91 o 
  -6   4  12      672.51      672.03     23.53 o 
  -5   4  12     1656.84     1728.95     29.98 o 
  -4   4  12      113.46      125.77     17.81 o 
  -3   4  12      561.35      573.04     25.81 o 
  -2   4  12       31.49       47.76     15.21 o 
  -1   4  12      133.09      116.90     11.29 o 
   0   4  12      549.59      445.50     14.88 o 
   1   4  12     2185.88     2027.95     23.68 o 
   2   4  12     1703.72     1708.28     22.14 o 
   3   4  12     1158.14     1239.68     16.98 o 
   4   4  12      216.11      230.99     12.85 o 
   5   4  12     1066.21     1122.24     19.57 o 
   6   4  12       32.39        8.12      9.60 o 
   7   4  12        9.55       17.36     15.14 o 
   8   4  12      284.49      280.71     17.86 o 
  -8   5  12     1132.59     1212.56    106.51 o 
  -7   5  12       12.79       20.87     28.74 o 
  -6   5  12      184.06      182.91     22.91 o 
  -5   5  12        1.72       -1.15      3.91 o 
  -4   5  12      145.33      100.49     18.96 o 
  -3   5  12      196.80      205.97     20.51 o 
  -2   5  12     2227.03     2086.14     75.93 o 
  -1   5  12        0.13       13.61     14.09 o 
   0   5  12        4.88        0.24      6.50 o 
   1   5  12      236.75      227.86     13.86 o 
   2   5  12      214.37      205.45     13.86 o 
   3   5  12      310.01      245.46     11.85 o 
   4   5  12     1619.66     1526.69     28.99 o 
   5   5  12        0.11        5.96     10.44 o 
   6   5  12      328.96      259.74     17.44 o 
   7   5  12       11.21       18.92     20.29 o 
  -7   6  12      184.40      189.00     28.29 o 
  -6   6  12       51.49       60.21     26.24 o 
  -5   6  12     1262.88     1281.54     30.69 o 
  -4   6  12        1.13       15.66     16.84 o 
  -3   6  12        3.54        1.62      4.53 o 
  -2   6  12       18.13       38.35     19.61 o 
  -1   6  12      469.55      415.75     20.36 o 
   0   6  12      192.55      158.41     15.34 o 
   1   6  12     1960.50     1910.31     40.06 o 
   2   6  12       18.86       31.38     15.24 o 
   3   6  12      506.42      464.42     15.54 o 
   4   6  12        4.10       12.29     16.43 o 
   5   6  12      567.29      626.14     23.69 o 
  -3   7  12       36.02       37.81     29.58 o 
  -2   7  12      421.28      368.23     37.63 o 
  -1   7  12       90.78      103.53     20.67 o 
   0   7  12       23.93       45.12     20.73 o 
   1   7  12      100.28      112.20     21.50 o 
   2   7  12      221.45      160.75     17.80 o 
 -11   0  13       99.55      155.22     46.37 o 
  -9   0  13      912.94      943.43     49.72 o 
  -7   0  13       58.67       19.49     33.60 o 
  -5   0  13     4982.34     4957.71     76.60 o 
  -3   0  13        4.20       71.11     26.54 o 
  -1   0  13      205.32      219.06     17.76 o 
   1   0  13     6727.27     6172.53     46.55 o 
   3   0  13     1607.19     1653.80     27.06 o 
   5   0  13     3643.58     4028.42     45.50 o 
   7   0  13      755.04      806.79     37.97 o 
   9   0  13      393.90      334.25     37.29 o 
 -11   1  13        1.87       11.93     27.21 o 
 -10   1  13      752.59      850.51     36.11 o 
  -9   1  13      164.59      155.73     28.03 o 
  -8   1  13      902.49     1007.94     45.02 o 
  -7   1  13      153.59      142.01     23.52 o 
  -6   1  13      482.93      471.22     40.99 o 
  -5   1  13       18.58       31.41     20.89 o 
  -4   1  13     1569.22     1545.36     26.77 o 
  -3   1  13     3091.25     3028.02     28.97 o 
  -2   1  13     6882.26     6886.45     36.91 o 
  -1   1  13       39.79       68.42     11.44 o 
   0   1  13      551.31      587.02     12.27 o 
   1   1  13      289.96      284.45     11.62 o 
   2   1  13      166.81      207.34      9.41 o 
   3   1  13      329.87      340.57     11.29 o 
   4   1  13     3270.17     3232.84     42.33 o 
   5   1  13       81.40       67.66     11.29 o 
   6   1  13     4601.49     4605.21     41.76 o 
   7   1  13      941.52     1064.35     37.83 o 
   8   1  13     2325.80     2607.65     44.62 o 
   9   1  13        8.06       12.72     22.39 o 
 -11   2  13        3.74       32.45     34.17 o 
 -10   2  13       10.51       34.28     25.98 o 
  -9   2  13       28.33       30.48     23.66 o 
  -8   2  13      137.37      163.45     24.27 o 
  -7   2  13     1845.96     1910.89     33.46 o 
  -6   2  13     1394.06     1472.06     29.33 o 
  -5   2  13       73.31       97.42     13.84 o 
  -4   2  13      225.36      268.18     14.62 o 
  -3   2  13       71.40      118.65     12.96 o 
  -2   2  13      269.81      249.24     13.43 o 
  -1   2  13      639.19      642.28     19.43 o 
   0   2  13      988.80      857.68     20.90 o 
   1   2  13     2164.31     2144.61     22.61 o 
   2   2  13      912.12      849.57     16.68 o 
   3   2  13     3710.43     3612.60     36.51 o 
   4   2  13      947.75     1093.94     17.96 o 
   5   2  13      194.66      239.74     15.91 o 
   6   2  13        4.10       25.41     11.91 o 
   7   2  13       16.10       50.09     14.49 o 
   8   2  13       39.09       43.38     18.02 o 
   9   2  13     1042.61     1014.54     33.52 o 
 -10   3  13      654.76      694.05     28.56 o 
  -9   3  13      710.16      682.27     44.93 o 
  -8   3  13       80.93       79.72     23.88 o 
  -7   3  13       73.44       78.14     17.06 o 
  -6   3  13        5.10       20.90     15.48 o 
  -5   3  13      130.59      120.11     14.84 o 
  -4   3  13      563.73      635.50     17.95 o 
  -3   3  13     3659.10     3624.65     46.86 o 
  -2   3  13        3.52        3.99     19.71 o 
  -1   3  13     3180.88     3178.02     34.14 o 
   0   3  13     1760.74     1637.38     21.58 o 
   1   3  13      237.06      259.81     13.97 o 
   2   3  13      713.42      609.36     13.13 o 
   3   3  13      467.00      470.46     14.63 o 
   4   3  13      271.94      267.40     15.35 o 
   5   3  13     1746.37     1678.83     26.57 o 
   6   3  13     1279.21     1323.05     30.64 o 
   7   3  13      998.28      999.91     21.08 o 
   8   3  13      405.67      437.28     16.89 o 
  -9   4  13       66.09       29.08     25.46 o 
  -8   4  13      569.39      519.76     26.38 o 
  -7   4  13      788.75      763.32     26.71 o 
  -6   4  13      674.21      652.13     25.07 o 
  -5   4  13       12.83       10.98     14.62 o 
  -4   4  13      618.39      632.71     28.40 o 
  -3   4  13      122.03      138.54     23.04 o 
  -2   4  13       17.72       30.30     15.81 o 
  -1   4  13      569.27      559.03     17.15 o 
   0   4  13      824.97      816.34     19.59 o 
   1   4  13      208.47      174.41     13.32 o 
   2   4  13     2594.05     2716.13     27.52 o 
   3   4  13     1161.88     1141.23     21.51 o 
   4   4  13      777.10      794.88     19.88 o 
   5   4  13       34.54       37.19     14.35 o 
   6   4  13       50.35       63.08     14.94 o 
   7   4  13        0.06        1.01      6.21 o 
  -8   5  13       14.78       10.96     36.03 o 
  -7   5  13       86.15       88.65     33.65 o 
  -6   5  13       18.74       25.95     25.03 o 
  -5   5  13      415.13      350.30     22.92 o 
  -4   5  13        2.97       15.71     25.15 o 
  -3   5  13      351.92      337.58     20.46 o 
  -2   5  13       25.49       49.72     18.77 o 
  -1   5  13     2149.37     2104.34     35.69 o 
   0   5  13      483.79      463.56     16.73 o 
   1   5  13      142.43      168.78     14.46 o 
   2   5  13      130.27      133.36     14.54 o 
   3   5  13      371.92      308.12     14.85 o 
   4   5  13        3.63       20.49     17.01 o 
   5   5  13      918.91      965.53     27.25 o 
   6   5  13      129.09      128.40     18.39 o 
  -5   6  13       20.03       45.57     25.00 o 
  -4   6  13      399.86      410.75     24.04 o 
  -3   6  13      192.20      177.71     22.17 o 
  -2   6  13      298.75      236.17     21.23 o 
  -1   6  13       78.48       57.12     19.54 o 
   0   6  13      849.44      770.87     25.37 o 
   1   6  13       74.96       50.24     16.84 o 
   2   6  13     1149.82     1172.42     20.77 o 
   3   6  13       81.31       60.19     14.86 o 
   4   6  13      399.53      415.84     21.84 o 
 -10   0  14       73.32       45.69     45.69 o 
  -8   0  14     3239.41     3475.37     75.93 o 
  -6   0  14     2253.95     2351.18     61.15 o 
  -4   0  14     3023.20     3363.82     66.52 o 
  -2   0  14      447.81      384.52     20.99 o 
   0   0  14     1200.16     1276.12     24.03 o 
   2   0  14     4443.56     4771.04     42.16 o 
   4   0  14      389.14      410.43     22.32 o 
   6   0  14       50.81      111.26     37.29 o 
   8   0  14     1436.35     1688.43    123.30 o 
 -10   1  14      101.75      102.81     33.26 o 
  -9   1  14      385.94      454.85     31.35 o 
  -8   1  14        1.62       28.58     27.32 o 
  -7   1  14        0.07       34.34     25.89 o 
  -6   1  14        0.10       19.82     24.23 o 
  -5   1  14     5501.54     5420.39     62.49 o 
  -4   1  14     1291.56     1333.83     23.01 o 
  -3   1  14     1980.22     1989.43     23.05 o 
  -2   1  14       11.51       14.59      9.64 o 
  -1   1  14     1969.65     2143.92     38.21 o 
   0   1  14      151.84      157.32     10.83 o 
   1   1  14        1.66       32.98      9.83 o 
   2   1  14       30.68       26.87      8.35 o 
   3   1  14      813.42      760.31     14.59 o 
   4   1  14       79.85       72.86     11.89 o 
   5   1  14     3791.05     4035.10     37.16 o 
   6   1  14      774.44      781.15     26.17 o 
   7   1  14     1309.33     1260.66     29.19 o 
   8   1  14       22.47       12.43     13.56 o 
   9   1  14      234.37      333.55     20.63 o 
 -10   2  14      358.54      338.91     27.28 o 
  -9   2  14        1.17       33.16     25.21 o 
  -8   2  14     1638.04     1640.81     33.72 o 
  -7   2  14     1116.61     1133.81     29.88 o 
  -6   2  14     1607.54     1829.85     27.35 o 
  -5   2  14      694.67      743.09     20.10 o 
  -4   2  14      881.90      927.47     20.84 o 
  -3   2  14      459.53      506.10     17.30 o 
  -2   2  14      152.75      181.27     13.67 o 
  -1   2  14       72.37       70.72     13.22 o 
   0   2  14     2150.56     2020.47     26.95 o 
   1   2  14      205.65      215.56     11.88 o 
   2   2  14      933.74      885.46     15.21 o 
   3   2  14     2327.55     2419.19     25.21 o 
   4   2  14      758.61      762.24     18.03 o 
   5   2  14        9.80        2.38      4.53 o 
   6   2  14       65.35       71.95     14.37 o 
   7   2  14        8.52        5.07      7.85 o 
   8   2  14      758.48      823.42     38.13 o 
  -9   3  14      255.29      334.39     28.45 o 
  -8   3  14        9.45       23.12     29.28 o 
  -7   3  14      263.83      222.88     23.52 o 
  -6   3  14       77.65       46.26     17.34 o 
  -5   3  14        7.75       12.23      9.63 o 
  -4   3  14     1255.71     1317.70     34.37 o 
  -3   3  14     3295.72     3280.04     36.56 o 
  -2   3  14     1818.42     1851.48     30.86 o 
  -1   3  14      545.31      580.12     17.09 o 
   0   3  14      566.45      626.31     21.73 o 
   1   3  14      146.70      163.89     16.66 o 
   2   3  14      253.87      274.82     13.73 o 
   3   3  14     1374.44     1248.39     20.31 o 
   4   3  14      991.24      974.52     18.70 o 
   5   3  14      255.20      217.02     23.66 o 
   6   3  14     1193.53     1288.41     22.35 o 
   7   3  14      803.74      889.39     20.55 o 
  -8   4  14       51.31       53.36     32.74 o 
  -7   4  14      780.01      719.22     28.03 o 
  -6   4  14      739.91      771.84     27.41 o 
  -5   4  14     1327.83     1455.70     31.30 o 
  -4   4  14      195.46      162.36     25.89 o 
  -3   4  14      378.03      387.52     20.60 o 
  -2   4  14        2.24       35.20     15.11 o 
  -1   4  14      114.58      114.18     14.74 o 
   0   4  14      887.74      757.94     25.22 o 
   1   4  14     1795.56     1733.89     24.41 o 
   2   4  14       80.72       48.91     14.81 o 
   3   4  14      673.88      764.13     20.43 o 
   4   4  14       68.00       59.24     16.45 o 
   5   4  14      211.29      239.30     15.67 o 
   6   4  14      265.62      237.06     16.62 o 
  -6   5  14       70.87       83.10     34.05 o 
  -5   5  14       53.05       54.59     23.38 o 
  -4   5  14      202.92      161.32     21.93 o 
  -3   5  14        4.81       13.06     24.05 o 
  -2   5  14     2881.62     2926.15     34.01 o 
  -1   5  14        6.32       26.42     18.16 o 
   0   5  14      643.02      674.19     18.95 o 
   1   5  14       35.19       43.56     15.86 o 
   2   5  14       29.95       38.16     16.56 o 
   3   5  14       28.61       25.60     18.97 o 
   4   5  14     1069.79     1039.87     36.67 o 
   5   5  14       28.32       23.33     16.68 o 
  -3   6  14       16.23       30.73     23.62 o 
  -2   6  14      229.45      188.21     21.89 o 
  -1   6  14       64.04       63.01     21.27 o 
   0   6  14        8.96       24.37     20.71 o 
   1   6  14     1110.62     1062.10     33.85 o 
   2   6  14        3.86       23.77     19.00 o 
  -9   0  15      507.73      461.64     46.37 o 
  -7   0  15     2536.84     2744.28     69.21 o 
  -5   0  15     1248.15     1315.69     51.07 o 
  -3   0  15       85.85       89.75     20.18 o 
  -1   0  15     3304.70     3198.13     76.27 o 
   1   0  15     7957.35     7436.25     45.41 o 
   3   0  15     1604.18     1674.10     28.58 o 
   5   0  15       38.96       91.71     17.45 o 
   7   0  15      626.14      635.27     28.41 o 
  -9   1  15      149.41      142.52     32.30 o 
  -8   1  15       49.05       90.71     29.46 o 
  -7   1  15      265.49      224.78     28.03 o 
  -6   1  15     1110.36     1042.27     28.45 o 
  -5   1  15        0.21       29.24     16.25 o 
  -4   1  15     2761.81     2740.20     31.49 o 
  -3   1  15      166.09      193.93     13.99 o 
  -2   1  15     2638.41     2760.77     30.41 o 
  -1   1  15       31.26       40.08     14.63 o 
   0   1  15      403.09      490.71     14.58 o 
   1   1  15      220.97      217.48     10.92 o 
   2   1  15      275.00      283.19     11.46 o 
   3   1  15      412.91      383.66     13.20 o 
   4   1  15     2509.85     2335.41     25.48 o 
   5   1  15       75.90       62.78     13.86 o 
   6   1  15     1392.85     1537.88     22.39 o 
   7   1  15      129.35      145.17     18.40 o 
   8   1  15      222.84      232.42     20.58 o 
  -9   2  15      515.42      472.90     27.03 o 
  -8   2  15       28.84       27.04     24.51 o 
  -7   2  15     1132.90     1266.14     36.61 o 
  -6   2  15     1467.46     1580.65     28.28 o 
  -5   2  15      954.16     1047.08     25.56 o 
  -4   2  15       17.74       31.30     15.67 o 
  -3   2  15      172.41      144.66     13.55 o 
  -2   2  15       85.73       45.67     14.12 o 
  -1   2  15     1226.56     1069.18     19.75 o 
   0   2  15     2184.68     2113.70     25.83 o 
   1   2  15     2751.80     2598.55     28.37 o 
   2   2  15      953.88      898.18     18.55 o 
   3   2  15     1200.23     1205.97     27.91 o 
   4   2  15      845.57      900.13     18.53 o 
   5   2  15        7.72       25.93     14.51 o 
   6   2  15      246.45      266.45     16.70 o 
   7   2  15      382.74      405.09     23.76 o 
  -8   3  15        3.09        5.96     14.91 o 
  -7   3  15      194.59      170.32     24.95 o 
  -6   3  15       36.96       15.10     17.84 o 
  -5   3  15       72.44       54.73     17.65 o 
  -4   3  15     1860.54     1924.67     28.06 o 
  -3   3  15     1705.31     1717.85     52.82 o 
  -2   3  15     1788.34     1700.15     31.48 o 
  -1   3  15      212.16      223.36     16.67 o 
   0   3  15       17.90       38.13     16.45 o 
   1   3  15      115.89      126.02     17.07 o 
   2   3  15      318.55      226.24     15.89 o 
   3   3  15      740.06      807.07     18.37 o 
   4   3  15      327.96      317.09     15.07 o 
   5   3  15      694.00      598.38     22.89 o 
   6   3  15      733.16      718.94     19.64 o 
  -7   4  15      225.03      245.77     31.40 o 
  -6   4  15      315.59      328.72     25.92 o 
  -5   4  15        1.17       21.13     29.67 o 
  -4   4  15      284.66      309.27     28.51 o 
  -3   4  15       55.65       41.41     20.23 o 
  -2   4  15      591.59      506.69     18.83 o 
  -1   4  15      325.54      262.34     18.50 o 
   0   4  15      557.17      560.19     18.56 o 
   1   4  15       27.63        7.41     21.31 o 
   2   4  15     1708.78     1659.09     29.68 o 
   3   4  15      165.04      138.15     16.50 o 
   4   4  15      537.41      574.53     19.81 o 
   5   4  15       61.21       52.29     17.27 o 
  -5   5  15     1098.49     1050.54     30.57 o 
  -4   5  15       59.23       46.47     24.51 o 
  -3   5  15      428.30      411.31     22.87 o 
  -2   5  15      107.79      107.69     18.77 o 
  -1   5  15     1399.50     1366.96     29.37 o 
   0   5  15       50.10       39.14     17.29 o 
   1   5  15      175.34      130.00     20.05 o 
   2   5  15       21.50       21.46     18.11 o 
   3   5  15      115.50       84.33     18.46 o 
  -8   0  16     2015.37     2175.80     67.87 o 
  -6   0  16      472.03      613.50     46.37 o 
  -4   0  16      532.74      590.33     27.73 o 
  -2   0  16     2740.45     2493.16     71.56 o 
   0   0  16     4563.96     4096.38     41.73 o 
   2   0  16     3083.78     3211.14     37.88 o 
   4   0  16        0.41       32.10     18.75 o 
   6   0  16       29.59       36.63     25.42 o 
  -8   1  16        0.05       45.94     25.68 o 
  -7   1  16       40.27       62.00     23.97 o 
  -6   1  16      200.13      216.22     18.79 o 
  -5   1  16     2608.68     2647.77     33.09 o 
  -4   1  16        3.03        9.87     15.47 o 
  -3   1  16     1326.40     1361.12     22.47 o 
  -2   1  16      620.02      601.22     19.37 o 
  -1   1  16     1702.27     1737.94     29.83 o 
   0   1  16       25.67       37.87     11.58 o 
   1   1  16      140.41      138.12     11.28 o 
   2   1  16        0.30        1.68      7.48 o 
   3   1  16     1170.28     1050.44     17.88 o 
   4   1  16      198.17      215.71     14.41 o 
   5   1  16     2060.96     2222.31     26.52 o 
   6   1  16      112.14       97.32     20.94 o 
  -8   2  16      575.56      636.06     32.99 o 
  -7   2  16      392.52      399.53     20.99 o 
  -6   2  16      590.87      656.90     22.00 o 
  -5   2  16      311.88      300.28     18.66 o 
  -4   2  16        2.92       37.59     17.32 o 
  -3   2  16      174.92      125.44     15.84 o 
  -2   2  16      857.89      798.52     20.85 o 
  -1   2  16     1152.04     1147.90     33.70 o 
   0   2  16     2101.03     1964.15     32.57 o 
   1   2  16      686.74      675.18     17.08 o 
   2   2  16     1792.79     1789.48     19.63 o 
   3   2  16      243.26      266.41     14.72 o 
   4   2  16      268.36      317.23     15.59 o 
   5   2  16        7.74       -0.55      9.93 o 
   6   2  16      261.51      218.34     25.41 o 
  -7   3  16      212.12      187.15     28.12 o 
  -6   3  16      238.08      219.08     25.85 o 
  -5   3  16      218.24      181.20     19.33 o 
  -4   3  16      983.12      975.67     31.00 o 
  -3   3  16     1961.69     1972.70     28.93 o 
  -2   3  16      471.78      516.43     23.53 o 
  -1   3  16       17.57        5.79     14.45 o 
   0   3  16      169.92      201.93     18.34 o 
   1   3  16        2.79       17.84     18.13 o 
   2   3  16      424.66      404.66     18.11 o 
   3   3  16      906.62      849.90     21.88 o 
   4   3  16      565.95      619.79     17.98 o 
   5   3  16      277.97      259.36     18.90 o 
  -5   4  16       97.97      111.21     32.79 o 
  -4   4  16      169.68      146.17     31.58 o 
  -3   4  16      253.81      229.31     18.43 o 
  -2   4  16        0.26        6.88      7.57 o 
  -1   4  16      636.76      569.12     35.95 o 
   0   4  16      433.91      396.90     22.91 o 
   1   4  16     1470.20     1439.64     41.42 o 
   2   4  16       19.38        7.88      6.36 o 
   3   4  16      682.08      767.24     22.35 o 
  -1   5  16        4.04       16.90     21.94 o 
   0   5  16        0.39       24.42     27.36 o 
  -7   0  17     1350.30     1536.10     61.15 o 
  -5   0  17       36.48       62.03     25.50 o 
  -3   0  17      239.19      247.04     20.56 o 
  -1   0  17     3417.65     3389.36     50.11 o 
   1   0  17     1368.80     1425.85     34.90 o 
   3   0  17      441.22      597.17     27.19 o 
   5   0  17      237.99      243.25     25.89 o 
  -7   1  17      195.04      197.37     21.69 o 
  -6   1  17      566.82      553.58     26.35 o 
  -5   1  17        4.25       18.20     16.75 o 
  -4   1  17     2066.75     2231.28     35.17 o 
  -3   1  17      385.16      397.54     18.77 o 
  -2   1  17      657.63      819.71     24.50 o 
  -1   1  17        0.37       22.28     15.39 o 
   0   1  17       12.00       53.64     15.59 o 
   1   1  17       11.96        1.35      7.40 o 
   2   1  17      736.14      700.63     16.36 o 
   3   1  17      424.77      446.73     14.93 o 
   4   1  17     1584.94     1504.09     24.03 o 
   5   1  17       26.00       27.40     18.95 o 
  -6   2  17      537.96      615.32     22.62 o 
  -5   2  17       38.71       77.70     20.00 o 
  -4   2  17      134.05      115.17     16.70 o 
  -3   2  17      291.70      244.81     17.60 o 
  -2   2  17      322.83      274.06     17.59 o 
  -1   2  17      777.20      754.21     31.32 o 
   0   2  17     1032.79     1088.14     34.43 o 
   1   2  17     1874.74     1834.97     28.47 o 
   2   2  17        2.87       17.30     14.65 o 
   3   2  17      100.47      122.92     15.87 o 
   4   2  17      138.63      174.62     16.58 o 
  -5   3  17      358.06      329.04     26.89 o 
  -4   3  17      432.83      482.45     20.45 o 
  -3   3  17      875.18      928.44     28.87 o 
  -2   3  17      454.17      386.87     23.03 o 
  -1   3  17       77.24       87.12     24.11 o 
   0   3  17       40.65       43.10     23.96 o 
   1   3  17       96.23       82.35     17.85 o 
   2   3  17      207.45      133.84     17.78 o 
   3   3  17      722.26      750.65     21.97 o 
  -2   4  17      553.71      487.76     29.47 o 
  -1   4  17       69.62       63.21     26.77 o 
   0   4  17      803.89      850.99     33.70 o 
  -4   0  18       19.55       35.84     22.23 o 
  -2   0  18     2059.16     1939.46     42.26 o 
   0   0  18      516.85      511.05     23.20 o 
   2   0  18      797.59      887.99     26.21 o 
  -5   1  18     1657.57     1719.60     27.28 o 
  -4   1  18        8.36       25.76     18.13 o 
  -3   1  18      616.03      710.25     28.81 o 
  -2   1  18      175.25      167.55     22.59 o 
  -1   1  18      153.85      202.69     15.55 o 
   0   1  18       17.25       16.40     14.46 o 
   1   1  18      430.77      356.87     15.04 o 
   2   1  18       40.58       17.53      9.02 o 
   3   1  18      681.04      606.82     20.14 o 
  -4   2  18       55.50       41.85     19.81 o 
  -3   2  18      523.62      448.70     22.60 o 
  -2   2  18      459.07      410.21     22.13 o 
  -1   2  18      195.59      181.39     25.15 o 
   0   2  18     1082.85     1133.08     35.55 o 
   1   2  18      163.50      173.65     16.43 o 
   2   2  18      115.98      143.40     18.97 o 
  -1   3  18        0.00       25.71     27.24 o 
  -1   0  19     1113.64     1129.64     28.86 o 
                                                 
